# Supplementary material for: A broad atlas of somatic hypermutation allows prediction of activation-induced deaminase targets
Source: J Exp Med. 2018 Mar 5;215(3):761–71. doi: 10.1084/jem.20171738 (PMC5839764; doi:10.1084/jem.20171738)
Supplement: Tables S1-S5 (zipped Excel files) [file JEM_20171738_TS1-TS5.zip]

Archive with 5 entries (5 files):
- JEM_20171738_TableS1.xlsx
- JEM_20171738_TableS2.xlsx
- JEM_20171738_TableS3.xlsx
- JEM_20171738_TableS4.xlsx
- JEM_20171738_TableS5.xlsx
