# Supplementary material for: A broad atlas of somatic hypermutation allows prediction of activation-induced deaminase targets
Source: J Exp Med. 2018 Mar 5;215(3):761–71. doi: 10.1084/jem.20171738 (PMC5839764; doi:10.1084/jem.20171738)
Supplement: Tables S1-S5 (zipped Excel files) [file JEM_20171738_TS1-TS5.zip › JEM_20171738_TableS1.xlsx]

## Sheet: TableS1
TableS1.- Genes included in SureSelect capture library.
A: Previously analyzed genes (Liu et al, Nature 2008; Pavri et al, Cell, 2008); B: Cancer related genes; C: Randomly picked genes
Gene	Origin	Status
0610007P08Rik	A	Non-mutated
Ada	A	Mutated
Agxt2l2	A	Non-mutated
Aicda	A	Mutated
Alk	A	Non-mutated
Anxa2	A	Non-mutated
Atm	A	Non-mutated
B2m	A	Mutated
Bcar3	A	Non-mutated
Bcl11a	A	Mutated
Bcl2	A	Non-mutated
Bcl2l11	A	Non-mutated
Bcl6	A	Mutated
Birc5	A	Non-mutated
Blimp1	A	Non-mutated
Blk	A	Mutated
Blnk	A	Non-mutated
Brg1	A	Non-mutated
Btg1	A	Mutated
Btg2	A	Mutated
Canx	A	Non-mutated
Card11	A	Non-mutated
Casp3	A	Non-mutated
Cbfb	A	Non-mutated
Ccnb2	A	Non-mutated
Ccnd1	A	Non-mutated
Ccnd2	A	Non-mutated
Ccnd3	A	Non-mutated
Cd19	A	Mutated
Cd22	A	Mutated
Cd37	A	Mutated
Cd40	A	Non-mutated
Cd40	A	Non-mutated
Cd53	A	Mutated
Cd79a	A	Mutated
Cd79b	A	Mutated
Cd82	A	Non-mutated
Cd83	A	Mutated
Cdc20	A	Non-mutated
Cdc37	A	Non-mutated
Cenpa	A	Non-mutated
Chd2	A	Mutated
Ciita	A	Mutated
Cks2	A	Non-mutated
Crip1	A	Non-mutated
Ctsh	A	Non-mutated
Cyth1	A	Mutated
Dad1	A	Non-mutated
Dock10	A	Non-mutated
Ebf1	A	Mutated
Ebf1	A	Mutated
Eif4a2	A	Mutated
Erh	A	Mutated
Ets1	A	Mutated
Ezh2	A	Non-mutated
Fas	A	Mutated
Fcgr2b	A	Non-mutated
Fchsd2	A	Mutated
Fen1	A	Mutated
Fgfr3	A	Non-mutated
Fh1	A	Non-mutated
Fli1	A	Mutated
Fnbp1	A	Mutated
Fosb	A	Non-mutated
Gadd45b	A	Mutated
Gas5	A	Mutated
Grap	A	Mutated
H2afx	A	Mutated
H3f3b	A	Mutated
Hdac1	A	Mutated
Hdgf	A	Mutated
Hivep3	A	Non-mutated
Hnrnpa2b1	A	Mutated
Hnrnpf	A	Mutated
Id3	A	Mutated
Igf1	A	Non-mutated
Igj	A	Mutated
Igsf8	A	Non-mutated
Ikzf1	A	Mutated
Il21r	A	Mutated
Il4ra	A	Mutated
Irf4	A	Mutated
Jak2	A	Non-mutated
Kpna2	A	Mutated
Kras	A	Non-mutated
Ksr1	A	Non-mutated
Lbr	A	Non-mutated
Lcp1	A	Non-mutated
Lmo2	A	Non-mutated
Lmo4	A	Non-mutated
Lrmp	A	Mutated
Ltb	A	Mutated
Lyl1	A	Non-mutated
Lyn	A	Mutated
Mafb	A	Non-mutated
Man1a	A	Mutated
Mbd4	A	Non-mutated
Mef2b	A	Mutated
Mef2c	A	Non-mutated
Mid1	A	Non-mutated
Mir142	A	Mutated
Mll1	A	Non-mutated
Ms4a1	A	Mutated
Msh6	A	Mutated
Mybl2	A	Non-mutated
Myc	A	Mutated
Mycn	A	Non-mutated
Ncl	A	Mutated
Nedd8	A	Non-mutated
Npm1	A	Non-mutated
Nr5a1	A	Non-mutated
Nras	A	Non-mutated
Odc1	A	Non-mutated
Pax5	A	Mutated
Pcna	A	Mutated
Pebp4	A	Non-mutated
Pgk1	A	Non-mutated
Phip	A	Mutated
Pik3ap1	A	Mutated
Pim1	A	Mutated
Pold4	A	Mutated
Polm	A	Non-mutated
Pou2af1	A	Mutated
Ppp1r16b	A	Mutated
Prdx1	A	Mutated
Prkcd	A	Non-mutated
Ptma	A	Mutated
Ptprc	A	Mutated
Rac2	A	Non-mutated
Rad51	A	Mutated
Raf1	A	Non-mutated
Ran	A	Non-mutated
Ranbp1	A	Mutated
Rapgef1	A	Non-mutated
Rasa3	A	Non-mutated
Rassf2	A	Non-mutated
Rbm39	A	Mutated
Rel	A	Mutated
Rela	A	Non-mutated
Rev3l	A	Mutated
Rfc2	A	Mutated
Rhoh	A	Mutated
Rpia	A	Mutated
Rpl3	A	Mutated
Rps12	A	Mutated
Sema4d	A	Non-mutated
Set	A	Non-mutated
Sfi1	A	Non-mutated
Sh3bp5	A	Mutated
Slbp	A	Mutated
Snx29	A	Non-mutated
Snx5	A	Mutated
Sorcs2	A	Non-mutated
Sp110	A	Non-mutated
Spib	A	Mutated
Srsf10	A	Mutated
St6gal1	A	Mutated
Stmn1	A	Non-mutated
Syk	A	Mutated
Tapbp	A	Mutated
Tcea1	A	Mutated
Tcl1	A	Non-mutated
Tex14	A	Mutated
Tff1	A	Non-mutated
Tkt	A	Non-mutated
Top1	A	Mutated
Tpt1	A	Non-mutated
Trp53	A	Non-mutated
Txn1	A	Non-mutated
Tyms	A	Non-mutated
Ubac2	A	Mutated
Ung	A	Non-mutated
Usf1	A	Non-mutated
Yes1	A	Non-mutated
Akap13	B	Non-mutated
Apc	B	Non-mutated
Axl	B	Non-mutated
Csf1r	B	Non-mutated
Ctnnb1	B	Non-mutated
Ddost	B	Non-mutated
Fes	B	Non-mutated
Fgfr2	B	Non-mutated
Gip	B	Non-mutated
Gli2	B	Non-mutated
Gnas	B	Non-mutated
Irs2	B	Non-mutated
Lmo1	B	Mutated
Mas1	B	Non-mutated
Mcf2	B	Non-mutated
Mos	B	Non-mutated
Mre11a	B	Non-mutated
Mycl1	B	Non-mutated
Nfkb2	B	Mutated
Ntrk1	B	Non-mutated
Prkcz	B	Non-mutated
Runx1	B	Non-mutated
Sis	B	Non-mutated
Tal1	B	Non-mutated
Tal2	B	Non-mutated
Tiam1	B	Non-mutated
Tlx1	B	Non-mutated
Tnfaip3	B	Mutated
Tsc2	B	Non-mutated
1810030J14Rik	C	Non-mutated
1810065E05Rik	C	Mutated
2010107E04Rik	C	Non-mutated
2200002D01Rik	C	Non-mutated
2210415F13Rik	C	Non-mutated
Aanat	C	Non-mutated
Aatf	C	Non-mutated
Aatk	C	Mutated
Abca1	C	Non-mutated
Abi1	C	Non-mutated
Abi2	C	Non-mutated
Abl1	C	Non-mutated
Abl1	C	Non-mutated
Abl2	C	Mutated
Ablim1	C	Mutated
Ablim2	C	Non-mutated
Abr	C	Non-mutated
Abt1	C	Non-mutated
Acaca	C	Non-mutated
Acacb	C	Non-mutated
Acer1	C	Non-mutated
Acnat1	C	Non-mutated
Acot1	C	Non-mutated
Acot3	C	Non-mutated
Acot7	C	Mutated
Acr	C	Non-mutated
Acsl6	C	Non-mutated
Acsm1	C	Non-mutated
Acss1	C	Non-mutated
Actb	C	Mutated
Acvr1	C	Non-mutated
Adamts20	C	Non-mutated
Adamts9	C	Non-mutated
Adamtsl4	C	Non-mutated
Adar	C	Mutated
Adc	C	Non-mutated
Adcy9	C	Non-mutated
Adcyap1	C	Non-mutated
Adh1	C	Non-mutated
Adipoq	C	Non-mutated
Adora2b	C	Non-mutated
Adss	C	Non-mutated
Aebp1	C	Non-mutated
Aes	C	Non-mutated
Aff2	C	Non-mutated
Agk	C	Mutated
Agr2	C	Non-mutated
Agtpbp1	C	Non-mutated
Aifm1	C	Non-mutated
Aire	C	Non-mutated
Akap2	C	Non-mutated
Akap8	C	Mutated
Akt1	C	Non-mutated
Akt2	C	Non-mutated
Alcam	C	Non-mutated
Alpk3	C	Non-mutated
Als2cl	C	Non-mutated
Amd1	C	Non-mutated
Ank3	C	Non-mutated
Anxa5	C	Non-mutated
Anxa6	C	Non-mutated
Anxa7	C	Non-mutated
Aoah	C	Non-mutated
Apex1	C	Mutated
Apip	C	Non-mutated
Apoa1	C	Non-mutated
Apoa4	C	Non-mutated
Apobec1	C	Mutated
Apobec2	C	Non-mutated
Apoc3	C	Non-mutated
Apoe	C	Mutated
Aptx	C	Non-mutated
Aqp2	C	Non-mutated
Aqp8	C	Non-mutated
Arhgap31	C	Non-mutated
Arl4a	C	Non-mutated
Arpp21	C	Non-mutated
Arrb1	C	Non-mutated
Art2a-ps	C	Non-mutated
Ascl3	C	Non-mutated
Asf1b	C	Non-mutated
Aspn	C	Non-mutated
Atf5	C	Mutated
Atg13	C	Non-mutated
Atp12a	C	Non-mutated
Atp4a	C	Non-mutated
Atp5b	C	Mutated
Atp5e	C	Mutated
Atp5j2	C	Non-mutated
Atp5o	C	Mutated
Atpif1	C	Non-mutated
Atr	C	Non-mutated
Atrnl1	C	Non-mutated
Atrx	C	Non-mutated
Atxn1	C	Non-mutated
Atxn2	C	Non-mutated
Aurka	C	Non-mutated
Aurkb	C	Non-mutated
Avil	C	Non-mutated
Avp	C	Non-mutated
Azi2	C	Non-mutated
B4galt1	C	Non-mutated
Bad	C	Mutated
Bak1	C	Non-mutated
Barx2	C	Non-mutated
Bax	C	Non-mutated
Baz2a	C	Non-mutated
Bbs4	C	Non-mutated
Bcam	C	Non-mutated
Bcap31	C	Non-mutated
Bcat1	C	Non-mutated
Bcl11b	C	Non-mutated
Bcl3	C	Non-mutated
Bcl6b	C	Non-mutated
Bco2	C	Non-mutated
Bcr	C	Non-mutated
Best2	C	Non-mutated
Bgn	C	Non-mutated
Bid	C	Mutated
Bmf	C	Non-mutated
Bmi1	C	Non-mutated
Bmp2k	C	Mutated
Bnip3	C	Non-mutated
Bop1	C	Non-mutated
Brca1	C	Mutated
Brca2	C	Non-mutated
Brf1	C	Non-mutated
Brms1	C	Non-mutated
Brsk1	C	Non-mutated
Btg4	C	Non-mutated
Btrc	C	Non-mutated
Bub1	C	Non-mutated
Bub1b	C	Non-mutated
Bub3	C	Non-mutated
C1d	C	Non-mutated
C2cd3	C	Mutated
C3	C	Non-mutated
Cabp4	C	Non-mutated
Cacna1a	C	Non-mutated
Cacna1e	C	Non-mutated
Cacna1s	C	Non-mutated
Cacnb2	C	Non-mutated
Cacnb3	C	Non-mutated
Cacng4	C	Mutated
Cadm1	C	Non-mutated
Cadps2	C	Non-mutated
Calca	C	Non-mutated
Calm1	C	Mutated
Camk1d	C	Non-mutated
Capn2	C	Non-mutated
Capn3	C	Non-mutated
Car1	C	Non-mutated
Car2	C	Non-mutated
Car4	C	Non-mutated
Carf	C	Non-mutated
Casc3	C	Non-mutated
Casp1	C	Non-mutated
Casr	C	Non-mutated
Cat	C	Mutated
Cav2	C	Non-mutated
Cbll1	C	Non-mutated
Cbr2	C	Non-mutated
Cbx1	C	Non-mutated
Cby1	C	Non-mutated
Ccdc56	C	Non-mutated
Cckar	C	Non-mutated
Ccl1	C	Non-mutated
Ccl28	C	Non-mutated
Ccnb1ip1	C	Non-mutated
Ccne1	C	Non-mutated
Ccne2	C	Mutated
Ccr1	C	Non-mutated
Ccr7	C	Non-mutated
Ccrn4l	C	Non-mutated
Cd1d1	C	Non-mutated
Cd1d2	C	Non-mutated
Cd209b	C	Non-mutated
Cd24a	C	Mutated
Cd27	C	Non-mutated
Cd28	C	Non-mutated
Cd300lf	C	Non-mutated
Cd36	C	Non-mutated
Cd3e	C	Non-mutated
Cd40lg	C	Non-mutated
Cd48	C	Mutated
Cd5	C	Non-mutated
Cd74	C	Mutated
Cd9	C	Non-mutated
Cdc42bpa	C	Non-mutated
Cdc42ep1	C	Non-mutated
Cdh1	C	Non-mutated
Cdh4	C	Non-mutated
Cdk1	C	Non-mutated
Cdk11b	C	Mutated
Cdk4	C	Mutated
Cdk5	C	Non-mutated
Cdkn1a	C	Non-mutated
Cdkn1b	C	Non-mutated
Cdkn2a	C	Non-mutated
Cdkn2b	C	Non-mutated
Cdkn2c	C	Non-mutated
Cdt1	C	Non-mutated
Cebpa	C	Non-mutated
Cebpb	C	Non-mutated
Cebpd	C	Non-mutated
Cebpe	C	Non-mutated
Cebpg	C	Non-mutated
Cela1	C	Non-mutated
Cela2a	C	Non-mutated
Celf1	C	Non-mutated
Celf2	C	Non-mutated
Celf3	C	Non-mutated
Celf4	C	Non-mutated
Cenpf	C	Non-mutated
Cenpk	C	Non-mutated
Cetn1	C	Non-mutated
Chd1	C	Non-mutated
Chd7	C	Non-mutated
Chek1	C	Mutated
Chek2	C	Non-mutated
Chrna1	C	Non-mutated
Chrna6	C	Non-mutated
Chrnb2	C	Non-mutated
Cirbp	C	Non-mutated
Cish	C	Non-mutated
Ckmt1	C	Non-mutated
Clca1	C	Non-mutated
Clcn1	C	Non-mutated
Clcn2	C	Non-mutated
Clcnka	C	Non-mutated
Cldn1	C	Non-mutated
Clk1	C	Mutated
Cln6	C	Non-mutated
Cnbp	C	Mutated
Cnga2	C	Non-mutated
Col1a1	C	Non-mutated
Col5a3	C	Non-mutated
Cox10	C	Non-mutated
Cox4i1	C	Mutated
Cox6a1	C	Mutated
Cox6b1	C	Non-mutated
Cox6c	C	Non-mutated
Cox8a	C	Mutated
Cpa1	C	Non-mutated
Cpeb1	C	Non-mutated
Cradd	C	Mutated
Crcp	C	Non-mutated
Creb1	C	Non-mutated
Crebbp	C	Non-mutated
Crem	C	Non-mutated
Crip3	C	Non-mutated
Crlf1	C	Non-mutated
Cry2	C	Non-mutated
Csf1	C	Non-mutated
Csf2	C	Non-mutated
Csk	C	Mutated
Csnk1d	C	Mutated
Csrnp2	C	Non-mutated
Ctbp2	C	Non-mutated
Ctcf	C	Non-mutated
Ctcfl	C	Non-mutated
Ctgf	C	Non-mutated
Ctnna3	C	Non-mutated
Ctnnd1	C	Non-mutated
Ctsd	C	Non-mutated
Ctse	C	Non-mutated
Ctsg	C	Non-mutated
Ctss	C	Non-mutated
Cxadr	C	Non-mutated
Cybrd1	C	Non-mutated
Cycs	C	Non-mutated
Cyfip1	C	Non-mutated
Cyp11b1	C	Non-mutated
Cyp11b2	C	Non-mutated
Cyp1a1	C	Non-mutated
Cyp2c55	C	Non-mutated
Cyp39a1	C	Non-mutated
Cyth3	C	Non-mutated
Dand5	C	Non-mutated
Dao	C	Non-mutated
Dap3	C	Non-mutated
Daxx	C	Mutated
Dbh	C	Non-mutated
Dbi	C	Non-mutated
Dcn	C	Non-mutated
Dctn3	C	Non-mutated
Ddb2	C	Mutated
Ddit3	C	Non-mutated
Ddr1	C	Non-mutated
Ddx20	C	Mutated
Ddx5	C	Mutated
Deaf1	C	Non-mutated
Dedd	C	Non-mutated
Defb8	C	Non-mutated
Dffa	C	Non-mutated
Dgat2	C	Non-mutated
Dgki	C	Non-mutated
Dgkz	C	Non-mutated
Dguok	C	Non-mutated
Dhrs4	C	Non-mutated
Dicer1	C	Non-mutated
Dlc1	C	Non-mutated
Dld	C	Non-mutated
Dmap1	C	Non-mutated
Dmc1	C	Non-mutated
Dnaja1	C	Non-mutated
Dnajb11	C	Non-mutated
Dnd1	C	Non-mutated
Dnmt1	C	Mutated
Dnmt3a	C	Non-mutated
Dnmt3l	C	Non-mutated
Dntt	C	Non-mutated
Doc2a	C	Non-mutated
Dock7	C	Non-mutated
Dok1	C	Mutated
Dpf1	C	Non-mutated
Drd5	C	Non-mutated
Dsg4	C	Mutated
Dsp	C	Non-mutated
Dtx2	C	Non-mutated
Dub1	C	Non-mutated
Dub1a	C	Non-mutated
Duox2	C	Non-mutated
Dusp22	C	Non-mutated
Dusp6	C	Mutated
Dyrk3	C	Mutated
E2f1	C	Mutated
E2f2	C	Mutated
E2f4	C	Non-mutated
E2f7	C	Non-mutated
E4f1	C	Mutated
Ear2	C	Non-mutated
Ebf3	C	Non-mutated
Ebf4	C	Non-mutated
Ect2	C	Non-mutated
Eda	C	Non-mutated
Edil3	C	Non-mutated
Eef1a1	C	Mutated
Egf	C	Non-mutated
Egfl7	C	Non-mutated
Egfr	C	Non-mutated
Egr2	C	Non-mutated
Ehhadh	C	Non-mutated
Ehmt2	C	Non-mutated
Eif2a	C	Mutated
Eif2ak4	C	Non-mutated
Eif3a	C	Mutated
Eif3b	C	Non-mutated
Eif3d	C	Mutated
Eif5a	C	Mutated
Elane	C	Non-mutated
Elf1	C	Non-mutated
Elf4	C	Non-mutated
Elf5	C	Non-mutated
Elk1	C	Non-mutated
Ell	C	Mutated
Eln	C	Non-mutated
Elp2	C	Non-mutated
Enox1	C	Non-mutated
Enox2	C	Non-mutated
Epb4.1l5	C	Non-mutated
Epcam	C	Non-mutated
Epgn	C	Non-mutated
Ephb2	C	Non-mutated
Ephx1	C	Non-mutated
Erap1	C	Non-mutated
Erbb2	C	Non-mutated
Erbb3	C	Non-mutated
Ercc1	C	Non-mutated
Ercc2	C	Non-mutated
Ercc4	C	Non-mutated
Ercc5	C	Non-mutated
Ereg	C	Non-mutated
Eri1	C	Mutated
Esam	C	Non-mutated
Esrra	C	Non-mutated
Esrrb	C	Non-mutated
Esrrg	C	Non-mutated
Etnk2	C	Non-mutated
Etv4	C	Non-mutated
Etv6	C	Non-mutated
Exo1	C	Non-mutated
Ezr	C	Non-mutated
Fabp2	C	Non-mutated
Fabp5	C	Non-mutated
Fabp7	C	Non-mutated
Faf1	C	Non-mutated
Faim	C	Non-mutated
Fancc	C	Non-mutated
Fancd2	C	Non-mutated
Fancg	C	Non-mutated
Far1	C	Non-mutated
Fasl	C	Non-mutated
Fau	C	Non-mutated
Fbl	C	Non-mutated
Fbxl12	C	Non-mutated
Fbxo11	C	Non-mutated
Fbxo5	C	Non-mutated
Fbxo8	C	Non-mutated
Fcgr1	C	Non-mutated
Fcgr3	C	Non-mutated
Ferd3l	C	Non-mutated
Ffar1	C	Non-mutated
Fgd4	C	Non-mutated
Fgf1	C	Non-mutated
Fgf2	C	Non-mutated
Fgf3	C	Non-mutated
Fgf4	C	Non-mutated
Fgf6	C	Non-mutated
Fgf7	C	Non-mutated
Fgfr1	C	Non-mutated
Fgfr1	C	Non-mutated
Figf	C	Non-mutated
Flt4	C	Non-mutated
Fntb	C	Non-mutated
Fos	C	Non-mutated
Fosl1	C	Non-mutated
Fosl2	C	Non-mutated
Foxa1	C	Non-mutated
Foxc1	C	Non-mutated
Foxc2	C	Non-mutated
Foxd1	C	Non-mutated
Foxe3	C	Non-mutated
Foxf2	C	Non-mutated
Foxg1	C	Non-mutated
Foxj1	C	Non-mutated
Foxl2	C	Non-mutated
Foxo3	C	Non-mutated
Foxo4	C	Mutated
Foxp1	C	Non-mutated
Foxp3	C	Non-mutated
Fpr1	C	Non-mutated
Frat1	C	Non-mutated
Frem1	C	Non-mutated
Fscn2	C	Non-mutated
Fth1	C	Mutated
Ftl1	C	Mutated
Fyb	C	Non-mutated
Fyn	C	Non-mutated
Gab3	C	Non-mutated
Gabrg1	C	Non-mutated
Gadd45a	C	Non-mutated
Gadd45g	C	Mutated
Gale	C	Non-mutated
Galnt1	C	Mutated
Gamt	C	Non-mutated
Gap43	C	Non-mutated
Gas1	C	Non-mutated
Gas7	C	Non-mutated
Gata2	C	Non-mutated
Gata3	C	Non-mutated
Gata4	C	Non-mutated
Gata6	C	Non-mutated
Gck	C	Non-mutated
Gdap1	C	Non-mutated
Gdf5	C	Non-mutated
Gdf7	C	Non-mutated
Gdi2	C	Mutated
Ghr	C	Non-mutated
Ghrhr	C	Non-mutated
Gigyf1	C	Non-mutated
Gins1	C	Non-mutated
Gja1	C	Non-mutated
Gja10	C	Non-mutated
Gjc2	C	Non-mutated
Gkap1	C	Non-mutated
Glis1	C	Non-mutated
Gls	C	Non-mutated
Gm1821	C	Non-mutated
Gm5409	C	Non-mutated
Gna12	C	Non-mutated
Gna13	C	Mutated
Gnao1	C	Non-mutated
Gng2	C	Non-mutated
Gnpat	C	Non-mutated
Got1	C	Non-mutated
Gpat2	C	Non-mutated
Gpd1	C	Non-mutated
Gphn	C	Non-mutated
Gpnmb	C	Non-mutated
Gpr12	C	Non-mutated
Gpx1	C	Non-mutated
Gpx2	C	Non-mutated
Grik2	C	Non-mutated
Grip1	C	Non-mutated
Grlf1	C	Non-mutated
Grn	C	Non-mutated
Grsf1	C	Non-mutated
Gsdma3	C	Non-mutated
Gsdmd	C	Non-mutated
Gsk3b	C	Non-mutated
Gss	C	Non-mutated
Gsta3	C	Mutated
Gstk1	C	Non-mutated
Gstp1	C	Non-mutated
Guca2a	C	Non-mutated
Gucy1a2	C	Non-mutated
Gucy1a3	C	Non-mutated
Gulo	C	Non-mutated
Gyk	C	Non-mutated
Gykl1	C	Non-mutated
Gypa	C	Non-mutated
Gzmb	C	Non-mutated
H2-Aa	C	Non-mutated
H2-Bl	C	Non-mutated
H47	C	Mutated
H60c	C	Non-mutated
Hba-a1	C	Non-mutated
Hck	C	Non-mutated
Hdac2	C	Non-mutated
Hdac3	C	Non-mutated
Hdac6	C	Non-mutated
Hdac7	C	Non-mutated
Hdac9	C	Mutated
Hdc	C	Non-mutated
Hectd1	C	Non-mutated
Hells	C	Mutated
Hif3a	C	Non-mutated
Hint1	C	Non-mutated
Hist1h1a	C	Mutated
Hist1h1b	C	Mutated
Hist1h1t	C	Non-mutated
Hlf	C	Non-mutated
Hltf	C	Non-mutated
Hopx	C	Non-mutated
Hoxa3	C	Non-mutated
Hoxa3	C	Non-mutated
Hoxb1	C	Non-mutated
Hoxb5	C	Non-mutated
Hoxd12	C	Non-mutated
Hoxd13	C	Non-mutated
Hpx	C	Non-mutated
Hrg	C	Non-mutated
Hrh1	C	Non-mutated
Hsd17b12	C	Non-mutated
Hsf4	C	Mutated
Hspa1a	C	Non-mutated
Hspa1b	C	Non-mutated
Hspb2	C	Non-mutated
Htr3b	C	Non-mutated
Htr5a	C	Non-mutated
Hvcn1	C	Mutated
Hyal5	C	Non-mutated
Icam1	C	Non-mutated
Icmt	C	Non-mutated
Icosl	C	Non-mutated
Id1	C	Non-mutated
Id2	C	Non-mutated
Id4	C	Non-mutated
Ifitm1	C	Non-mutated
Ifnar1	C	Non-mutated
Ifnar2	C	Non-mutated
Igf2	C	Non-mutated
Igfbp3	C	Non-mutated
Ighg1	C	Non-mutated
Ighg2b	C	Non-mutated
Ighg2c	C	Non-mutated
Ighm	C	Non-mutated
Igsf5	C	Non-mutated
Igsf9	C	Non-mutated
Ikbkb	C	Non-mutated
Ikbkg	C	Non-mutated
Ikzf2	C	Non-mutated
Il17c	C	Non-mutated
Il19	C	Non-mutated
Il21	C	Non-mutated
Il25	C	Non-mutated
Il2ra	C	Non-mutated
Il3	C	Non-mutated
Il4	C	Non-mutated
Il6	C	Non-mutated
Il7	C	Non-mutated
Il7r	C	Non-mutated
Ildr2	C	Mutated
Impact	C	Non-mutated
Ing1	C	Non-mutated
Insig1	C	Non-mutated
Ipmk	C	Mutated
Ipo11	C	Non-mutated
Ipo11	C	Non-mutated
Ipo7	C	Mutated
Irf6	C	Non-mutated
Irg1	C	Non-mutated
Irs1	C	Non-mutated
Islr2	C	Non-mutated
Itch	C	Non-mutated
Itga1	C	Non-mutated
Itga2b	C	Non-mutated
Itga4	C	Mutated
Itga5	C	Non-mutated
Itgal	C	Mutated
Itgam	C	Non-mutated
Itgb1bp3	C	Non-mutated
Itgb2	C	Mutated
Itpka	C	Non-mutated
Jag2	C	Non-mutated
Jak3	C	Non-mutated
Jmjd6	C	Non-mutated
Jun	C	Non-mutated
Junb	C	Mutated
Jund	C	Non-mutated
Kcna5	C	Non-mutated
Kcnj8	C	Non-mutated
Kif17	C	Non-mutated
Kif1b	C	Non-mutated
Kifap3	C	Non-mutated
Kiss1	C	Non-mutated
Kiss1r	C	Non-mutated
Kit	C	Non-mutated
Kitl	C	Non-mutated
Klb	C	Non-mutated
Klk1	C	Non-mutated
Kpnb1	C	Mutated
Krt20	C	Non-mutated
Krt27	C	Non-mutated
L1cam	C	Non-mutated
Lag3	C	Non-mutated
Lamtor3	C	Non-mutated
Large	C	Non-mutated
Lass2	C	Non-mutated
Lats2	C	Non-mutated
Lbp	C	Non-mutated
Lbx1	C	Non-mutated
Lcat	C	Non-mutated
Lck	C	Non-mutated
Lef1	C	Non-mutated
Lepr	C	Non-mutated
Lepre1	C	Non-mutated
Lgals1	C	Non-mutated
Lgals4	C	Non-mutated
Lifr	C	Non-mutated
Lig4	C	Non-mutated
Lims1	C	Non-mutated
Lin7a	C	Non-mutated
Lipa	C	Non-mutated
Lipg	C	Non-mutated
Lmbr1	C	Non-mutated
Lmf1	C	Non-mutated
Loxhd1	C	Non-mutated
Lpar1	C	Non-mutated
Lpin2	C	Non-mutated
Lsp1	C	Mutated
Lst1	C	Non-mutated
Lta	C	Non-mutated
Lxn	C	Non-mutated
Ly6e	C	Mutated
Lyz1	C	Non-mutated
Madd	C	Non-mutated
Maf	C	Non-mutated
Maoa	C	Non-mutated
Map2k1	C	Non-mutated
Mapk1	C	Non-mutated
Mapk3	C	Non-mutated
Mapk7	C	Non-mutated
Mapk8ip3	C	Non-mutated
Mapkbp1	C	Non-mutated
Mast2	C	Non-mutated
Mb	C	Non-mutated
Mbd2	C	Non-mutated
Mbd3	C	Non-mutated
Mbl1	C	Non-mutated
Mbl2	C	Non-mutated
Mcm2	C	Mutated
Mcm6	C	Mutated
Mcm7	C	Mutated
Mcpt4	C	Non-mutated
Mdfi	C	Mutated
Mdh2	C	Mutated
Mdk	C	Non-mutated
Mdm2	C	Non-mutated
Mecp2	C	Non-mutated
Mef2a	C	Non-mutated
Mest	C	Non-mutated
Met	C	Non-mutated
Mgst3	C	Non-mutated
Mia1	C	Non-mutated
Mknk1	C	Non-mutated
Mlh1	C	Non-mutated
Mlh3	C	Mutated
Mll3	C	Non-mutated
Mlst8	C	Mutated
Mlx	C	Non-mutated
Mmp2	C	Non-mutated
Mnat1	C	Non-mutated
Mogat1	C	Non-mutated
Mogat2	C	Non-mutated
Mov10l1	C	Non-mutated
Mpdz	C	Non-mutated
Mrpl51	C	Mutated
Ms4a8a	C	Non-mutated
Msh2	C	Mutated
Msh3	C	Non-mutated
Msh4	C	Non-mutated
Msh5	C	Mutated
Mstn	C	Non-mutated
Msx1	C	Non-mutated
Msx3	C	Non-mutated
Mt1	C	Non-mutated
Mtap1a	C	Non-mutated
Mtbp	C	Non-mutated
Mthfd1	C	Non-mutated
Mtor	C	Mutated
Mtss1	C	Mutated
Myb	C	Non-mutated
Mybbp1a	C	Mutated
Mycbp2	C	Mutated
Myh11	C	Non-mutated
Myl12b	C	Non-mutated
Myo1f	C	Non-mutated
Myo6	C	Non-mutated
Nampt	C	Non-mutated
Nanog	C	Non-mutated
Nanos2	C	Non-mutated
Nat3	C	Non-mutated
Ncf1	C	Non-mutated
Nckap1	C	Non-mutated
Ncoa1	C	Non-mutated
Ncor1	C	Non-mutated
Ndrg1	C	Non-mutated
Ndufa2	C	Non-mutated
Ndufa3	C	Non-mutated
Ndufa7	C	Non-mutated
Ndufb9	C	Non-mutated
Nek1	C	Non-mutated
Neurl1a	C	Non-mutated
Nf1	C	Non-mutated
Nf2	C	Non-mutated
Nfil3	C	Non-mutated
Nfkb1	C	Non-mutated
Nfkbid	C	Non-mutated
Nfx1	C	Non-mutated
Nfyb	C	Non-mutated
Nkx2-2	C	Non-mutated
Nkx3-1	C	Non-mutated
Nlgn3	C	Non-mutated
Nlk	C	Non-mutated
Nlrc4	C	Non-mutated
Nmnat1	C	Non-mutated
Nod1	C	Non-mutated
Nod2	C	Non-mutated
Nodal	C	Non-mutated
Nog	C	Non-mutated
Nos3	C	Non-mutated
Notch1	C	Non-mutated
Notch2	C	Non-mutated
Nox1	C	Non-mutated
Noxa1	C	Non-mutated
Noxo1	C	Non-mutated
Npc1l1	C	Non-mutated
Npy	C	Non-mutated
Nr3c2	C	Non-mutated
Nr4a2	C	Non-mutated
Ntan1	C	Mutated
Nup160	C	Non-mutated
Nup62	C	Non-mutated
Nupr1	C	Non-mutated
Oit1	C	Non-mutated
Oprd1	C	Non-mutated
Pafah1b1	C	Non-mutated
Pak1	C	Non-mutated
Parg	C	Non-mutated
Parp1	C	Mutated
Parp2	C	Non-mutated
Parp4	C	Non-mutated
Pax2	C	Non-mutated
Pax6	C	Non-mutated
Paxip1	C	Non-mutated
Pcsk1	C	Non-mutated
Pdcd1lg2	C	Non-mutated
Pde6g	C	Non-mutated
Pdgfa	C	Non-mutated
Pdgfb	C	Non-mutated
Pdgfc	C	Non-mutated
Pdgfra	C	Non-mutated
Pea15b	C	Non-mutated
Perp	C	Non-mutated
Pex13	C	Mutated
Pgm1	C	Non-mutated
Phf21a	C	Non-mutated
Phgr1	C	Non-mutated
Pias1	C	Mutated
Pick1	C	Mutated
Pik3c2b	C	Non-mutated
Pik3cd	C	Non-mutated
Pim2	C	Non-mutated
Pin1	C	Non-mutated
Pip5k1b	C	Non-mutated
Pitx3	C	Non-mutated
Pkd1	C	Non-mutated
Pkn1	C	Non-mutated
Pla2g15	C	Non-mutated
Plaa	C	Non-mutated
Plac8	C	Mutated
Plat	C	Non-mutated
Plcb2	C	Mutated
Plch2	C	Non-mutated
Plcl1	C	Non-mutated
Plk2	C	Non-mutated
Plscr3	C	Non-mutated
Pms2	C	Mutated
Pnliprp2	C	Non-mutated
Pnp	C	Non-mutated
Pnpla6	C	Non-mutated
Pola1	C	Mutated
Pola2	C	Non-mutated
Polb	C	Non-mutated
Pold1	C	Mutated
Polg	C	Non-mutated
Polh	C	Non-mutated
Polk	C	Non-mutated
Polr1b	C	Non-mutated
Pomc	C	Non-mutated
Postn	C	Non-mutated
Pot1a	C	Non-mutated
Pot1b	C	Non-mutated
Pou2f1	C	Mutated
Pou2f2	C	Mutated
Pou2f3	C	Non-mutated
Pou3f2	C	Non-mutated
Pou3f3	C	Non-mutated
Pou4f1	C	Non-mutated
Pou4f2	C	Non-mutated
Pou4f3	C	Non-mutated
Ppard	C	Mutated
Ppargc1a	C	Non-mutated
Ppia	C	Mutated
Ppm1j	C	Non-mutated
Ppm1l	C	Non-mutated
Ppp1r15a	C	Non-mutated
Ppp1r15b	C	Mutated
Ppp3ca	C	Non-mutated
Prdm1	C	Non-mutated
Prdx6	C	Non-mutated
Prkaa1	C	Non-mutated
Prkcc	C	Non-mutated
Prkci	C	Non-mutated
Prkdc	C	Non-mutated
Prkra	C	Non-mutated
Prl4a1	C	Non-mutated
Prlr	C	Non-mutated
Prss1	C	Non-mutated
Prss3	C	Non-mutated
Psap	C	Non-mutated
Psmb4	C	Non-mutated
Psmc3	C	Mutated
Psme1	C	Non-mutated
Psme2	C	Non-mutated
Ptbp2	C	Mutated
Pten	C	Mutated
Ptf1a	C	Non-mutated
Ptk2	C	Non-mutated
Ptk2b	C	Non-mutated
Ptk7	C	Non-mutated
Ptp4a1	C	Non-mutated
Ptpn1	C	Non-mutated
Ptpra	C	Non-mutated
Ptprm	C	Non-mutated
Ptprt	C	Non-mutated
Ptrf	C	Non-mutated
Pttg1	C	Non-mutated
Pvrl1	C	Non-mutated
Pycard	C	Non-mutated
Qtrtd1	C	Non-mutated
Rab27a	C	Non-mutated
Rab3a	C	Non-mutated
Rab3c	C	Non-mutated
Rab4a	C	Non-mutated
Rab5b	C	Non-mutated
Rab5c	C	Non-mutated
Rac1	C	Mutated
Rac3	C	Non-mutated
Rad17	C	Non-mutated
Rad23a	C	Mutated
Rad23b	C	Non-mutated
Rad51c	C	Non-mutated
Rad52	C	Non-mutated
Rad54b	C	Non-mutated
Rad54b	C	Non-mutated
Rad54l	C	Non-mutated
Rad9	C	Mutated
Rag1	C	Non-mutated
Rala	C	Non-mutated
Ramp1	C	Non-mutated
Rasgrf1	C	Non-mutated
Rb1	C	Non-mutated
Rb1cc1	C	Non-mutated
Rbbp7	C	Non-mutated
Rbl1	C	Non-mutated
Rbm15	C	Mutated
Rbm19	C	Mutated
Rbpjl	C	Non-mutated
Rdx	C	Non-mutated
Rec8	C	Non-mutated
Recql4	C	Mutated
Reg4	C	Non-mutated
Rell2	C	Non-mutated
Ret	C	Non-mutated
Rev1	C	Non-mutated
Rfx3	C	Non-mutated
Rgma	C	Non-mutated
Rgmb	C	Non-mutated
Rgs13	C	Mutated
Rgs9bp	C	Non-mutated
Rhoa	C	Non-mutated
Rhob	C	Non-mutated
Rictor	C	Non-mutated
Rims1	C	Mutated
Rims2	C	Non-mutated
Rnaseh1	C	Non-mutated
Rnf11	C	Non-mutated
Rnf130	C	Non-mutated
Rnf2	C	Mutated
Ror2	C	Non-mutated
Ros1	C	Non-mutated
Rpa1	C	Mutated
Rpl29	C	Mutated
Rpl32	C	Mutated
Rpl35	C	Mutated
Rpl4	C	Mutated
Rpl41	C	Mutated
Rplp0	C	Mutated
Rps14	C	Mutated
Rps5	C	Mutated
Rps6	C	Mutated
Rps9	C	Mutated
Rras	C	Non-mutated
Rrn3	C	Non-mutated
Rsc1a1	C	Non-mutated
Rsu1	C	Non-mutated
Rtel1	C	Non-mutated
Runx1t1	C	Mutated
Ryr2	C	Non-mutated
S100a16	C	Non-mutated
S100a6	C	Non-mutated
Saa1	C	Non-mutated
Safb	C	Mutated
Satb2	C	Non-mutated
Scai	C	Non-mutated
Scarf2	C	Non-mutated
Scn1a	C	Non-mutated
Scnm1	C	Non-mutated
Sdc1	C	Non-mutated
Selenbp1	C	Non-mutated
Selp	C	Non-mutated
Sema3a	C	Non-mutated
Serpinb9	C	Non-mutated
Serpine1	C	Non-mutated
Sertad1	C	Non-mutated
Sf3b1	C	Mutated
Sfn	C	Non-mutated
Sgol2	C	Non-mutated
Sgsm3	C	Non-mutated
Shb	C	Non-mutated
Shh	C	Non-mutated
Siglece	C	Non-mutated
Sin3b	C	Non-mutated
Sipa1	C	Mutated
Sirpa	C	Non-mutated
Sirpb1a	C	Non-mutated
Sirt1	C	Non-mutated
Sirt4	C	Non-mutated
Sirt6	C	Mutated
Skap2	C	Non-mutated
Ski	C	Non-mutated
Sla2	C	Non-mutated
Slc25a5	C	Non-mutated
Slc26a9	C	Non-mutated
Slc2a2	C	Non-mutated
Slc30a6	C	Mutated
Slc35c1	C	Non-mutated
Slfn1	C	Non-mutated
Smad2	C	Non-mutated
Smad3	C	Non-mutated
Smad4	C	Non-mutated
Smad6	C	Non-mutated
Smarca1	C	Non-mutated
Smc1b	C	Non-mutated
Smoc1	C	Non-mutated
Smoc2	C	Non-mutated
Smyd1	C	Non-mutated
Snai2	C	Non-mutated
Sncg	C	Non-mutated
Socs1	C	Non-mutated
Socs5	C	Non-mutated
Sod1	C	Mutated
Sox7	C	Non-mutated
Sox9	C	Non-mutated
Sp1	C	Non-mutated
Sp3	C	Mutated
Sparc	C	Non-mutated
Spdya	C	Non-mutated
Sphk1	C	Non-mutated
Spink4	C	Non-mutated
Spink5	C	Non-mutated
Spn	C	Non-mutated
Spock2	C	Non-mutated
Sprr2a1	C	Non-mutated
Sprr2a2	C	Non-mutated
Sprr2b	C	Non-mutated
Sra1	C	Mutated
Src	C	Non-mutated
Srcin1	C	Non-mutated
Srf	C	Non-mutated
Srpk2	C	Non-mutated
Srrd	C	Non-mutated
Srsf1	C	Non-mutated
Ss18l1	C	Non-mutated
Ssbp1	C	Non-mutated
Sst	C	Non-mutated
Sstr2	C	Non-mutated
Stac	C	Non-mutated
Stap1	C	Non-mutated
Star	C	Non-mutated
Stat3	C	Non-mutated
Stat4	C	Non-mutated
Stat5a	C	Non-mutated
Stat5b	C	Non-mutated
Stau1	C	Mutated
Steap4	C	Non-mutated
Strap	C	Non-mutated
Stub1	C	Non-mutated
Stx3	C	Mutated
Sumo3	C	Non-mutated
Sv2a	C	Non-mutated
Sv2b	C	Mutated
Swap70	C	Mutated
Syn1	C	Non-mutated
Sync	C	Non-mutated
Syngr1	C	Non-mutated
Syngr3	C	Non-mutated
Synpo	C	Non-mutated
Syp	C	Non-mutated
Sypl2	C	Non-mutated
Sytl1	C	Non-mutated
Taf10	C	Non-mutated
Taf4a	C	Mutated
Taf7l	C	Non-mutated
Taf8	C	Non-mutated
Taf9	C	Mutated
Taf9	C	Mutated
Tbp	C	Non-mutated
Tbpl1	C	Non-mutated
Tbpl2	C	Non-mutated
Tcf21	C	Non-mutated
Tcf3	C	Mutated
Tcf4	C	Mutated
Tcf7l2	C	Non-mutated
Tdrd1	C	Non-mutated
Tdrd6	C	Non-mutated
Tead2	C	Non-mutated
Tek	C	Non-mutated
Tekt2	C	Non-mutated
Tenc1	C	Non-mutated
Tep1	C	Non-mutated
Tet2	C	Mutated
Tfap2a	C	Non-mutated
Tfap2e	C	Non-mutated
Tfap4	C	Mutated
Tfcp2l1	C	Non-mutated
Tfdp1	C	Mutated
Tfdp2	C	Non-mutated
Tfe3	C	Non-mutated
Tfeb	C	Non-mutated
Tfec	C	Non-mutated
Tff3	C	Non-mutated
Tgfa	C	Non-mutated
Tgfb1	C	Non-mutated
Tgfb2	C	Non-mutated
Tgfb3	C	Non-mutated
Tgfbi	C	Non-mutated
Tgfbr1	C	Non-mutated
Tgif2	C	Non-mutated
Th	C	Non-mutated
Thra	C	Non-mutated
Tial1	C	Non-mutated
Tinf2	C	Non-mutated
Tk2	C	Non-mutated
Tlr1	C	Non-mutated
Tlr2	C	Non-mutated
Tmlhe	C	Non-mutated
Tmod1	C	Non-mutated
Tmsb4x	C	Mutated
Tnf	C	Mutated
Tnfaip1	C	Non-mutated
Tnfrsf11b	C	Non-mutated
Tnfrsf12a	C	Non-mutated
Tnfrsf4	C	Non-mutated
Tnfsf11	C	Non-mutated
Tnks2	C	Non-mutated
Tnn	C	Non-mutated
Tnp2	C	Non-mutated
Top2a	C	Mutated
Top2b	C	Non-mutated
Top3b	C	Non-mutated
Topors	C	Mutated
Tpi1	C	Non-mutated
Tpm1	C	Non-mutated
Traf3ip2	C	Non-mutated
Traf4	C	Non-mutated
Traf6	C	Non-mutated
Trhr2	C	Non-mutated
Trim63	C	Non-mutated
Trp53bp1	C	Non-mutated
Trp53bp2	C	Non-mutated
Trpt1	C	Non-mutated
Tsg101	C	Non-mutated
Tspan1	C	Non-mutated
Ttf1	C	Mutated
Ttll8	C	Non-mutated
Tyr	C	Non-mutated
U2af2	C	Mutated
Uba3	C	Mutated
Ubb	C	Mutated
Ube2b	C	Mutated
Ube2n	C	Mutated
Ube3a	C	Non-mutated
Ube4b	C	Mutated
Ubox5	C	Mutated
Ubtf	C	Mutated
Uchl1	C	Non-mutated
Ucp3	C	Non-mutated
Ufm1	C	Non-mutated
Ufm1	C	Non-mutated
Uhmk1	C	Mutated
Ulbp1	C	Non-mutated
Uncx	C	Non-mutated
Uqcrh	C	Non-mutated
Uqcrq	C	Non-mutated
Usp22	C	Non-mutated
Usp8	C	Non-mutated
Vav1	C	Mutated
Vav2	C	Mutated
Vav3	C	Non-mutated
Vcan	C	Non-mutated
Vcl	C	Mutated
Vdac1	C	Mutated
Vdr	C	Non-mutated
Vezt	C	Non-mutated
Vhl	C	Non-mutated
Vim	C	Non-mutated
Vnn3	C	Non-mutated
Vrk1	C	Non-mutated
Vsx1	C	Non-mutated
Vtn	C	Non-mutated
Vwa1	C	Non-mutated
Vwc2	C	Non-mutated
Wisp2	C	Non-mutated
Wnt7b	C	Non-mutated
Wt1	C	Non-mutated
Wwp1	C	Non-mutated
Xab2	C	Non-mutated
Xbp1	C	Mutated
Xiap	C	Non-mutated
Xpa	C	Non-mutated
Xpc	C	Non-mutated
Xrcc6	C	Non-mutated
Zbtb7a	C	Non-mutated
Zc3h15	C	Mutated
Zdhhc1	C	Non-mutated
Zdhhc8	C	Non-mutated
Zeb1	C	Non-mutated
Zfand6	C	Non-mutated
Zfp467	C	Non-mutated
Zfp488	C	Non-mutated
Zg16	C	Non-mutated
Zglp1	C	Non-mutated
Zhx2	C	Non-mutated
Zmiz1	C	Non-mutated
Zmpste24	C	Non-mutated
Zp3	C	Non-mutated
Zscan21	C	Non-mutated
