# Supplementary material for: A broad atlas of somatic hypermutation allows prediction of activation-induced deaminase targets
Source: J Exp Med. 2018 Mar 5;215(3):761–71. doi: 10.1084/jem.20171738 (PMC5839764; doi:10.1084/jem.20171738)
Supplement: Tables S1-S5 (zipped Excel files) [file JEM_20171738_TS1-TS5.zip › JEM_20171738_TableS2.xlsx]

## Sheet: TableS2A
TableS2A.- List of the 291 AID targets discovered in UNG/MSH2 dKO mice
			Transitions at C/G pairs								C/G Transition Frequency			Total mutation frequency
			Ung-/-Msh2-/-Exp1		Ung-/-Msh2-/-Exp2		Aicda-/-		FDR		Ung-/-Msh2-/-		Aicda-/-	Ung+/-Msh2+/-		Ung+/-Msh2-/-		Ung-/-Msh2+/-		Ung-/-Msh2-/-		Aicda-/-
Gene	Ensembl ID	Coordinates	C/G transitions	C/G sequenced	C/G transitions	C/G sequenced	C/G transitions	C/G sequenced	Exp1	Exp2	Exp1	Exp2	Exp1	Exp1	Exp2	Exp1	Exp2	Exp1	Exp2	Exp1	Exp2	Exp1
1810065E05Rik	ENSMUSG00000013653	11:58234613-58235112	108	578612	123	654456	66	616727	0.00127511	0.000745769	0.000186654	0.000187942	0.000107017	0.000466263	0.000406618	0.000429338	0.000481763	0.000413773	0.000417848	0.00043456	0.000410143	0.000482988
Aatk	ENSMUSG00000025375	11:119907530-119908029	115	627801	132	689096	70	665980	0.000887402	0.000169433	0.000183179	0.000191555	0.000105108	0.000362945	0.000335038	0.000348698	0.000379922	0.000363915	0.000329578	0.000370415	0.000354563	0.000312017
Abl2	ENSMUSG00000026596	1:158488918-158489417	24	127053	29	134774	4	120744	0.000998403	0.000160038	0.000188898	0.000215175	3.31279e-05	0.000553537	0.000458102	0.000517506	0.000598928	0.000520609	0.000512224	0.000487785	0.000476532	0.000393401
Ablim1-1	ENSMUSG00000025085	19:57193000-57193499	158	871990	154	977772	103	917256	0.000595556	0.0213206	0.000181195	0.000157501	0.000112291	0.000352977	0.000300117	0.000302926	0.000341427	0.000329143	0.000282272	0.000362373	0.00031479	0.000315196
Acot7-2	ENSMUSG00000028937	4:151560243-151560742	414	600746	779	686292	86	655520	1.80834e-57	5.60369e-132	0.000689143	0.00113509	0.000131194	0.000583133	0.000627778	0.000525285	0.00106407	0.000529803	0.00050149	0.000655371	0.000876664	0.000295683
Actb	ENSMUSG00000029580	5:143667904-143668403	1283	664606	1337	727186	88	706775	6.36183e-287	8.40638e-278	0.00193047	0.00183859	0.000124509	0.000507762	0.000442707	0.000585321	0.000530483	0.000568201	0.000662783	0.00145714	0.0014054	0.000339953
Ada	ENSMUSG00000017697	2:163575414-163575913	142	839004	144	900476	100	867497	0.00912443	0.030302	0.000169248	0.000159915	0.000115274	0.000371377	0.000289713	0.000352969	0.000347066	0.000376866	0.000340013	0.000369178	0.000346251	0.000338746
Adar-2	ENSMUSG00000027951	3:89534640-89535139	158	844603	190	951051	122	906859	0.0157636	0.00214628	0.00018707	0.000199779	0.00013453	0.000331165	0.000320991	0.000347552	0.000338316	0.000316026	0.00029247	0.00036351	0.000352358	0.000314711
Agk	ENSMUSG00000029916	6:40275477-40275976	128	661157	128	721156	87	712317	0.00297731	0.0200299	0.0001936	0.000177493	0.000122137	0.000373425	0.000334338	0.000327674	0.000347335	0.000344628	0.00029383	0.000388295	0.000318791	0.000326999
Aicda	ENSMUSG00000040627	6:122503827-122504326	419	622206	336	688299	63	656677	2.98294e-68	3.95632e-42	0.00067341	0.00048816	9.59376e-05	0.000425551	0.00033118	0.000334985	0.000339605	0.000366721	0.000417091	0.000618739	0.000488678	0.000289759
Akap8	ENSMUSG00000024045	17:32457599-32458098	271	921841	216	991927	136	937960	4.49865e-11	0.000725388	0.000293977	0.000217758	0.000144996	0.000373739	0.000335098	0.000362177	0.000382241	0.000341484	0.000317656	0.000455883	0.000378076	0.000318003
Apex1	ENSMUSG00000035960	14:51544696-51545195	112	534368	133	634471	70	479669	0.0376147	0.0341146	0.000209593	0.000209623	0.000145934	0.000359586	0.000292545	0.000380407	0.000354648	0.000339192	0.000322573	0.000413868	0.0003769	0.000418844
Apobec1	ENSMUSG00000040613	6:122551963-122552462	59	216939	78	243624	28	242037	0.000610755	7.04875e-06	0.000271966	0.000320166	0.000115685	0.000400985	0.000298882	0.000366776	0.000348836	0.000330141	0.000307612	0.000396619	0.000419955	0.000327631
Apoe	ENSMUSG00000002985	7:20284016-20284515	217	808907	187	904147	105	862508	6.65392e-11	5.2448e-05	0.000268263	0.000206825	0.000121738	0.000362538	0.000300987	0.00035288	0.000370309	0.000331144	0.0003157	0.000382992	0.000408301	0.000306424
Atf5-2	ENSMUSG00000038539	7:52071529-52072028	221	661275	272	692644	122	656875	7.03114e-07	1.1386e-11	0.000334203	0.000392698	0.000185728	0.000429469	0.000323617	0.000365314	0.00039936	0.000378969	0.000379508	0.000505492	0.000495704	0.000339797
Atp5b-1	ENSMUSG00000025393	10:127520363-127520862	245	702451	235	774079	87	734085	4.76445e-19	3.0779e-14	0.000348779	0.000303587	0.000118515	0.000361586	0.00030442	0.000338682	0.000377813	0.000347135	0.000321021	0.000455832	0.000437642	0.000309917
Atp5e	ENSMUSG00000016252	2:174289103-174289602	150	756165	169	826748	109	799734	0.00818598	0.00315144	0.000198369	0.000204415	0.000136295	0.000382871	0.000316692	0.000365055	0.000394015	0.000348902	0.000378303	0.000393312	0.000368884	0.000318565
Atp5o	ENSMUSG00000022956	16:91931376-91931875	126	627614	160	689116	89	675021	0.00712833	6.89834e-05	0.00020076	0.000232182	0.000131848	0.000969261	0.000826338	0.000758278	0.000582917	0.000794859	0.000805634	0.000803652	0.000853358	0.00146667
B2m	ENSMUSG00000060802	2:121973423-121973922	181	865665	399	979732	128	900105	0.00276139	1.73018e-27	0.000209088	0.000407254	0.000142206	0.000472745	0.000326873	0.000345325	0.000369092	0.000378066	0.000321815	0.000393098	0.000492622	0.00033859
Bad	ENSMUSG00000024959	19:7016345-7016844	156	951417	208	1053172	119	969598	0.037227	0.000127201	0.000163966	0.000197499	0.000122731	0.000370067	0.000309247	0.000366422	0.000348649	0.000381249	0.000293202	0.000372501	0.000348143	0.000337987
Bcl11a-1	ENSMUSG00000000861	11:23978056-23978555	93	308111	117	348752	52	329931	0.000613029	1.68415e-05	0.000301839	0.000335482	0.000157609	0.000414476	0.000399913	0.000410152	0.000515368	0.000428704	0.000409388	0.000451196	0.00048965	0.000400644
Bcl6	ENSMUSG00000022508	16:23988199-23988698	1404	417740	1939	440223	120	436513	8.98667e-289	0	0.00336094	0.00440459	0.000274906	0.000941634	0.000694327	0.000632513	0.000507067	0.000646863	0.000735663	0.0018261	0.00227188	0.000401457
Bid	ENSMUSG00000004446	6:120866339-120866838	183	754213	284	811723	141	768463	0.0285164	1.08742e-09	0.000242637	0.000349873	0.000183483	0.000328083	0.000361293	0.000390392	0.000370137	0.000372054	0.000340661	0.000397308	0.000488552	0.000352656
Blk	ENSMUSG00000014453	14:64035525-64036024	102	527591	106	596350	69	556744	0.0118343	0.045612	0.000193332	0.000177748	0.000123935	0.000338781	0.000330635	0.000334988	0.00040259	0.000347502	0.000307123	0.000374473	0.000353031	0.000324299
Bmp2k	ENSMUSG00000034663	5:97426708-97427207	47	139451	62	141754	23	136675	0.0157636	0.000214084	0.000337036	0.000437377	0.000168282	0.000394177	0.000384753	0.000402555	0.000344511	0.000388573	0.000384479	0.000547605	0.000549025	0.000379358
Brca1	ENSMUSG00000017146	11:101412770-101413269	152	767386	161	864750	96	817166	0.000250443	0.00122814	0.000198075	0.000186181	0.000117479	0.000353669	0.00031467	0.000364587	0.000344943	0.000351029	0.000323528	0.000361993	0.000382052	0.000296191
Btg1	ENSMUSG00000036478	10:96079635-96080134	110	427551	180	467161	60	430699	0.00047575	3.73534e-12	0.000257279	0.000385306	0.000139308	0.000373805	0.000309778	0.000357858	0.000347935	0.000350689	0.000322903	0.000406918	0.000473029	0.000343915
Btg2	ENSMUSG00000020423	1:135975233-135975732	145	666628	159	728119	104	675155	0.0179388	0.0158885	0.000217513	0.000218371	0.000154039	0.000341569	0.000300403	0.000370768	0.000395364	0.000351866	0.000303892	0.000395385	0.000376086	0.000317514
C2cd3	ENSMUSG00000047248	7:107520743-107521242	289	760425	198	846933	120	795981	6.74344e-18	0.000533133	0.000380051	0.000233785	0.000150757	0.000387334	0.000327192	0.000361246	0.000365121	0.000357366	0.000349364	0.000485172	0.000404285	0.000321406
Cacng4	ENSMUSG00000020723	11:107655279-107655778	122	555422	110	598492	69	564512	0.000373953	0.0215579	0.000219653	0.000183795	0.000122229	0.000387062	0.000345106	0.000367322	0.000411421	0.000375776	0.000322973	0.000379941	0.000346146	0.00031382
Calm1	ENSMUSG00000001175	12:101437751-101438250	218	582011	171	632117	88	605252	4.52964e-14	7.727e-06	0.000374563	0.00027052	0.000145394	0.000447237	0.000387586	0.000367313	0.000375112	0.000369808	0.000345718	0.000498217	0.000425614	0.000316105
Cat	ENSMUSG00000027187	2:103324811-103325310	149	750450	172	833393	108	790008	0.00885403	0.00258725	0.000198548	0.000206385	0.000136707	0.000349551	0.000305256	0.00037601	0.000382498	0.000342831	0.000317011	0.000358291	0.000360067	0.000315103
Ccne2-2	ENSMUSG00000028212	4:11118856-11119355	138	512119	213	558252	98	548934	0.00553902	1.0961e-09	0.000269469	0.000381548	0.000178528	0.00066189	0.000645565	0.000717343	0.000724389	0.000638902	0.00065931	0.000669621	0.000732889	0.000645088
Cd19	ENSMUSG00000030724	7:133557885-133558384	585	590847	1082	636713	80	628528	6.05857e-101	1.86709e-220	0.000990104	0.00169935	0.000127282	0.000838642	0.000948245	0.000725591	0.000595725	0.000682492	0.000525186	0.000799124	0.0011653	0.000323244
Cd22-1	ENSMUSG00000030577	7:31663548-31664047	210	508233	170	583742	101	552839	3.33671e-11	0.000725226	0.000413196	0.000291225	0.000182693	0.000419827	0.000407057	0.000420692	0.000468306	0.000405048	0.000395868	0.000510052	0.000479601	0.000392427
Cd22-2	ENSMUSG00000030577	7:31664862-31665361	121	594181	117	648737	67	628974	7.85963e-05	0.0019062	0.000203642	0.00018035	0.000106523	0.000335337	0.00028684	0.000328838	0.00036221	0.000339762	0.000278216	0.000361712	0.000351347	0.000284467
Cd24a	ENSMUSG00000047139	10:43298975-43299474	430	668120	455	706462	96	690421	1.75398e-52	8.83352e-54	0.000643597	0.000644054	0.000139046	0.000420854	0.000376117	0.000408214	0.000401436	0.000440263	0.00041277	0.000711053	0.00065943	0.000396602
Cd37	ENSMUSG00000030798	7:52493710-52494209	228	622269	239	693742	76	655705	1.6307e-19	8.0576e-18	0.000366401	0.000344508	0.000115906	0.000330795	0.000333677	0.000336608	0.000364989	0.000327399	0.000302812	0.000490405	0.000475482	0.000344084
Cd48	ENSMUSG00000015355	1:173612186-173612685	153	469597	217	521041	56	477045	4.49865e-11	1.58505e-19	0.000325811	0.000416474	0.000117389	0.000374337	0.000315072	0.000346789	0.000328409	0.000346313	0.000320926	0.000430315	0.000473091	0.000301708
Cd53	ENSMUSG00000040747	3:106592568-106593067	149	758706	177	884426	96	842871	0.000132775	3.19633e-05	0.000196387	0.00020013	0.000113896	0.000376934	0.000330052	0.000348369	0.00037861	0.00035092	0.00031341	0.000363292	0.000364305	0.000305538
Cd74	ENSMUSG00000024610	18:60963503-60964002	257	339907	354	398425	15	258186	2.31447e-43	1.03995e-55	0.000756089	0.000888498	5.80977e-05	0.000565886	0.000768802	0.000953904	0.000540696	0.00112641	0.000597342	0.00159596	0.00120516	0.00407514
Cd79a	ENSMUSG00000003379	7:25682530-25683029	216	364021	269	401722	38	382713	3.38516e-32	2.15842e-40	0.000593372	0.000669617	9.92911e-05	0.000361399	0.00031302	0.000319314	0.000361406	0.000342331	0.000358907	0.000585501	0.000584195	0.000302171
Cd79b	ENSMUSG00000040592	11:106175344-106175843	391	507479	480	564481	53	538105	1.33951e-67	2.93848e-81	0.000770475	0.000850339	9.84938e-05	0.000552783	0.000489249	0.000534458	0.000652562	0.000502009	0.000503467	0.000856041	0.00087113	0.000449174
Cd83	ENSMUSG00000015396	13:43880476-43880975	1044	798791	1150	867530	134	848537	1.85298e-185	3.80066e-195	0.00130698	0.0013256	0.000157919	0.000549311	0.000538371	0.000599981	0.000506587	0.000655777	0.000599726	0.00113448	0.00115477	0.000353756
Cdk11b	ENSMUSG00000029062	4:154998978-154999477	170	846241	187	894894	116	865838	0.00253101	0.00060921	0.000200888	0.000208963	0.000133974	0.000332862	0.000316671	0.000355683	0.000381493	0.000340282	0.000302352	0.000400581	0.000348457	0.000308736
Cdk4	ENSMUSG00000006728	10:126500659-126501158	186	616638	223	661600	114	709287	5.15187e-07	3.59184e-10	0.000301636	0.000337062	0.000160725	0.000732897	0.000986966	0.000525968	0.00110621	0.000869068	0.000508359	0.000640089	0.00102951	0.000351345
Chd2	ENSMUSG00000078671	7:80686133-80686632	198	729975	171	809722	81	760913	1.18336e-12	1.17243e-06	0.000271242	0.000211184	0.000106451	0.000309147	0.000296173	0.000341444	0.000355465	0.000359407	0.000321325	0.000411054	0.000364496	0.000318269
Chek1	ENSMUSG00000032113	9:36533744-36534243	129	587896	219	655426	86	638564	0.00155481	7.31868e-13	0.000219427	0.000334134	0.000134677	0.000357011	0.000362417	0.000357307	0.000412355	0.000399376	0.000330958	0.000408295	0.00044921	0.000305774
Ciita	ENSMUSG00000075404	16:10489874-10490373	286	598029	368	667910	89	635646	9.11958e-27	3.45129e-37	0.000478238	0.000550972	0.000140015	0.000560532	0.000376986	0.000419632	0.000487075	0.000442801	0.000389861	0.000584228	0.000653515	0.000404249
Ciita-2	ENSMUSG00000022504	16:10488271-10488770	413	938622	350	1053849	107	995011	5.28327e-46	4.18557e-27	0.000440007	0.000332116	0.000107536	0.000326974	0.00031149	0.000335002	0.000380723	0.000311476	0.000329006	0.000491422	0.00040635	0.00030887
Clk1	ENSMUSG00000026034	1:58480433-58480932	220	688612	263	739819	105	703889	3.08328e-10	3.90302e-14	0.000319483	0.000355492	0.000149171	0.000353128	0.000333118	0.000362337	0.000391149	0.000380018	0.000321834	0.000484487	0.000465749	0.000334903
Cnbp	ENSMUSG00000030057	6:87800601-87801100	153	516603	148	540939	82	518739	1.6106e-05	0.000236608	0.000296166	0.000273598	0.000158076	0.000372124	0.000301872	0.000349045	0.000378977	0.000351418	0.000316994	0.000438865	0.000432125	0.000311481
Cox4i1	ENSMUSG00000031818	8:123192190-123192689	133	610439	149	665493	94	631579	0.0124078	0.00591268	0.000217876	0.000223894	0.000148833	0.000399576	0.000338255	0.000370614	0.000421592	0.000389816	0.00032069	0.000418341	0.000402116	0.000337054
Cox6a1	ENSMUSG00000041697	5:115798465-115798964	139	640715	136	668150	94	646443	0.0078238	0.0307337	0.000216945	0.000203547	0.000145411	0.000338009	0.000354337	0.000344692	0.000380862	0.000389007	0.000360847	0.000396732	0.000404405	0.000356447
Cox8a	ENSMUSG00000035885	19:7291607-7292106	229	841672	242	893226	139	828713	2.80881e-05	2.60146e-05	0.000272077	0.000270928	0.00016773	0.000742955	0.00072128	0.00101362	0.000862667	0.000998969	0.00108698	0.00078983	0.000826388	0.000689543
Cradd	ENSMUSG00000045867	10:94786232-94786731	207	456848	181	526336	130	495059	4.78334e-06	0.0434597	0.000453105	0.000343887	0.000262595	0.000540116	0.000527831	0.000574584	0.000609649	0.00053498	0.000552002	0.00058566	0.000521893	0.000503422
Csk	ENSMUSG00000032312	9:57492488-57492987	298	489386	358	544273	65	530077	1.20196e-39	3.32825e-47	0.000608926	0.000657758	0.000122624	0.000492287	0.000409544	0.000472981	0.000467785	0.00046403	0.000436693	0.000764009	0.000721474	0.000364434
Csnk1d	ENSMUSG00000025162	11:120852148-120852647	152	555365	142	585236	103	591508	0.00138131	0.0272046	0.000273694	0.000242637	0.000174131	0.000400939	0.000357403	0.000385588	0.000409494	0.00035621	0.000325832	0.000416543	0.000385665	0.000369731
Cyth1	ENSMUSG00000017132	11:118109407-118109906	214	747423	223	763562	101	755887	6.19924e-10	1.38331e-10	0.000286317	0.000292052	0.000133618	0.000402179	0.00029566	0.000370903	0.000394534	0.000359126	0.000321462	0.000484372	0.000467416	0.000367625
Daxx	ENSMUSG00000002307	17:34046443-34046942	137	518202	123	569451	75	537203	3.27503e-05	0.00857134	0.000264376	0.000215998	0.000139612	0.000412	0.000317218	0.000413181	0.000433129	0.000326615	0.000357758	0.00041864	0.000354175	0.000339
Ddb2	ENSMUSG00000002109	2:91076724-91077223	166	679079	173	748034	82	688244	3.04539e-07	2.39277e-06	0.000244449	0.000231273	0.000119144	0.000348594	0.000321821	0.000387824	0.000378726	0.000347903	0.000307446	0.000433366	0.000371973	0.000307962
Ddx20	ENSMUSG00000027905	3:105489990-105490489	182	523935	174	558189	80	531241	8.31819e-10	1.96169e-07	0.000347371	0.000311722	0.000150591	0.000411634	0.000344603	0.000426871	0.000363521	0.000398346	0.00031345	0.000508671	0.000457894	0.000328981
Ddx5	ENSMUSG00000020719	11:106649309-106649808	272	590855	242	644855	110	596950	2.54767e-16	1.41171e-09	0.00046035	0.000375278	0.00018427	0.000538077	0.000551631	0.00052254	0.000625749	0.000544678	0.000519699	0.00069745	0.000622504	0.000562896
Dnmt1	ENSMUSG00000004099	9:20756818-20757317	322	641931	188	700547	124	689646	1.82262e-23	0.00180953	0.000501612	0.000268362	0.000179802	0.000435898	0.000378052	0.000422916	0.00042508	0.000376644	0.00035536	0.000612912	0.00044234	0.000395752
Dok1	ENSMUSG00000068335	6:82982966-82983465	138	790501	161	859276	105	807835	0.0456005	0.0104632	0.000174573	0.000187367	0.000129977	0.000350134	0.000303304	0.000353172	0.000365114	0.000343539	0.000282635	0.000350685	0.000379148	0.000310036
Dsg4	ENSMUSG00000001804	18:20594676-20595175	234	643280	260	741818	194	713232	0.00789677	0.0203336	0.000363761	0.00035049	0.000272001	0.000434878	0.000416346	0.000453557	0.000535117	0.000437641	0.000365452	0.000456839	0.000427386	0.000408811
Dusp6	ENSMUSG00000019960	10:98725865-98726364	679	620088	822	691274	82	654408	3.56315e-123	5.44869e-144	0.00109501	0.00118911	0.000125304	0.00104001	0.00110779	0.000799451	0.00126781	0.000995421	0.000515905	0.00084886	0.000920729	0.000318554
Dyrk3	ENSMUSG00000016526	1:133034312-133034811	729	464930	337	500073	70	436631	1.55073e-128	2.51837e-34	0.00156798	0.000673902	0.000160318	0.00100687	0.00114	0.00132398	0.00131834	0.00136622	0.000625868	0.00151546	0.000862961	0.000481743
E2f1	ENSMUSG00000027490	2:154395089-154395588	130	629443	151	667660	93	659209	0.0132613	0.00120965	0.000206532	0.000226163	0.000141078	0.000341447	0.000301517	0.000343221	0.00038667	0.000354866	0.00029448	0.000386913	0.000358326	0.000325393
E2f2	ENSMUSG00000018983	4:135728309-135728808	185	454184	169	506415	72	490306	1.13584e-13	1.04649e-08	0.000407324	0.000333718	0.000146847	0.000408274	0.000342556	0.000380421	0.000434706	0.000348323	0.000394518	0.000551112	0.000473872	0.000301473
E4f1	ENSMUSG00000024137	17:24591757-24592256	205	755753	155	816018	102	735467	9.44325e-08	0.033623	0.000271253	0.000189947	0.000138687	0.000372524	0.000328512	0.000354442	0.000350068	0.000314257	0.00035079	0.000435734	0.000379598	0.000347602
Ebf1	ENSMUSG00000057098	11:44431636-44432135	233	449050	345	478696	87	464618	1.20171e-16	1.42823e-34	0.000518873	0.000720708	0.000187251	0.000365297	0.000338096	0.000378962	0.000393724	0.000410725	0.000357863	0.000621222	0.00069892	0.000353493
Eef1a1	ENSMUSG00000037742	9:78329032-78329531	459	715067	512	769746	107	737892	6.90416e-54	2.84044e-59	0.000641898	0.000665154	0.000145008	0.00249849	0.00235649	0.00143287	0.00242924	0.00181596	0.00237877	0.00160467	0.00190706	0.00294914
Eif2a	ENSMUSG00000027810	3:58329743-58330242	146	830559	175	915815	116	890209	0.0355744	0.00444135	0.000175785	0.000191087	0.000130306	0.00032721	0.00032948	0.000360702	0.000362225	0.000339913	0.000301059	0.000365742	0.000358937	0.000335162
Eif3a	ENSMUSG00000024991	19:60866097-60866596	455	996063	306	1057507	166	1022373	1.68489e-32	7.47105e-09	0.000456798	0.00028936	0.000162367	0.000353874	0.000351998	0.00035154	0.000378785	0.000363251	0.000334014	0.000577872	0.000427396	0.000327602
Eif3d	ENSMUSG00000016554	15:77800755-77801254	243	796707	261	873457	126	820784	1.1739e-09	2.25084e-09	0.000305005	0.000298813	0.000153512	0.000371064	0.000324378	0.000365011	0.000393473	0.000330807	0.000360627	0.00044595	0.000417474	0.000352428
Eif4a2	ENSMUSG00000022884	16:23107552-23108051	404	957514	414	1038510	135	980345	2.32742e-32	2.16809e-29	0.000421926	0.000398648	0.000137707	0.000312452	0.000345446	0.000350138	0.000351888	0.000365403	0.000344947	0.00050861	0.000483228	0.000311365
Eif5a-1	ENSMUSG00000078812	11:69733633-69734132	374	742478	368	770568	114	757801	2.88939e-33	3.73524e-30	0.000503719	0.00047757	0.000150435	0.000493542	0.000300516	0.000362881	0.000377221	0.000358581	0.000359203	0.000553294	0.000544996	0.000321021
Eif5a-3	ENSMUSG00000078812	11:69734088-69734587	236	627743	173	664189	121	668428	1.73511e-10	0.00663571	0.00037595	0.000260468	0.000181022	0.00068714	0.000596494	0.000677911	0.000668575	0.000666481	0.000660951	0.000790722	0.000663869	0.000568899
Eif5a-4	ENSMUSG00000078812	11:69734278-69734777	315	699639	210	758573	107	729400	1.17634e-25	3.01065e-07	0.000450232	0.000276836	0.000146696	0.0005429	0.00041868	0.000464984	0.00047028	0.000478566	0.000433159	0.000690001	0.000515552	0.00041743
Eif5a-5	ENSMUSG00000078812	11:69734389-69734888	289	721139	206	778918	109	754042	1.26896e-20	1.24431e-06	0.000400755	0.000264469	0.000144554	0.000504402	0.000384531	0.000428064	0.000434314	0.000440521	0.000395322	0.000624233	0.000458963	0.000388233
Ell	ENSMUSG00000070002	8:73063574-73064073	106	492639	112	555718	66	522688	0.0022291	0.00773304	0.000215168	0.000201541	0.00012627	0.000374193	0.000305323	0.00031623	0.00041822	0.000334117	0.000304874	0.000377306	0.000412649	0.000328
Emu	NoCode002	12:114665496-114665807	576	394268	609	459225	52	439275	1.03347e-123	1.21454e-114	0.00146094	0.00132615	0.000118377	0.000780287	0.000668156	0.000566572	0.000736178	0.000656212	0.000588057	0.000896106	0.000850542	0.000309981
Erh	ENSMUSG00000021131	12:81744349-81744848	143	659794	192	706210	104	691754	0.0121739	4.31383e-06	0.000216734	0.000271874	0.000150342	0.00041269	0.000295805	0.000392857	0.000414234	0.000381159	0.000331276	0.000429358	0.000427481	0.00032074
Eri1	ENSMUSG00000031527	8:36558088-36558587	99	526061	163	553046	62	536641	0.0075294	3.74295e-10	0.000188191	0.000294731	0.000115533	0.000345535	0.000356441	0.000368872	0.000401807	0.000360514	0.000304392	0.00037111	0.000436071	0.000319651
Ets1	ENSMUSG00000032035	9:32503627-32504126	287	524073	267	586650	90	544529	1.24806e-25	1.01901e-17	0.000547634	0.000455127	0.00016528	0.000424173	0.000362559	0.000389517	0.000371099	0.000455354	0.00036338	0.000622672	0.000529692	0.000362465
Fas	ENSMUSG00000024778	19:34365149-34365648	126	518153	119	551763	53	459575	1.3704e-05	0.000449292	0.000243171	0.000215672	0.000115324	0.000424426	0.000386345	0.000454107	0.000394253	0.000407043	0.000379529	0.000522654	0.000438024	0.000323075
Fchsd2	ENSMUSG00000030691	7:108257289-108257788	476	745466	659	816912	120	776490	6.80711e-53	1.45209e-83	0.000638527	0.000806696	0.000154542	0.000465507	0.000497237	0.000403285	0.000420529	0.000456048	0.000487082	0.000720184	0.000806597	0.000356553
Fen1	ENSMUSG00000024742	19:10277934-10278433	172	862644	190	976838	117	912862	0.000838155	0.00133366	0.000199387	0.000194505	0.000128168	0.000314134	0.000300187	0.000328477	0.000390835	0.000349867	0.000300606	0.000367592	0.000337479	0.000332741
Fli1	ENSMUSG00000016087	9:32348454-32348953	237	862713	258	904025	135	892881	1.19027e-07	7.45033e-09	0.000274715	0.00028539	0.000151196	0.000601731	0.000311222	0.000372368	0.000367742	0.000376386	0.000311301	0.000421734	0.000446739	0.000348652
Fnbp1-2	ENSMUSG00000075415	2:30997029-30997528	175	492567	169	514751	78	510802	1.01744e-09	5.75406e-08	0.000355282	0.000328314	0.000152701	0.000402284	0.000341255	0.000404301	0.000425856	0.000391044	0.000353536	0.000509881	0.00043717	0.000362981
Foxo4	ENSMUSG00000042903	X:98449867-98450366	83	564888	93	537789	45	556546	0.00377513	8.87444e-05	0.000146932	0.00017293	8.08559e-05	0.000351442	0.000317019	0.000332807	0.000367687	0.000369458	0.000316062	0.000341495	0.000339448	0.000278868
Fth1	ENSMUSG00000024661	19:10057193-10057692	157	739271	193	809262	107	746410	0.00512589	8.71747e-05	0.000212371	0.000238489	0.000143353	0.000362241	0.000298136	0.000345856	0.00038933	0.000357347	0.000283575	0.000419052	0.000371439	0.000337239
Ftl1	ENSMUSG00000050708	7:52714757-52715256	92	304615	78	335544	46	315947	0.0001838	0.030618	0.000302021	0.000232458	0.000145594	0.000441279	0.000423546	0.000421436	0.000458751	0.000459026	0.000451258	0.000570467	0.000498606	0.000357828
Gadd45b	ENSMUSG00000015312	10:80392836-80393335	464	868383	364	916664	112	892678	1.40147e-52	1.48943e-29	0.000534326	0.000397092	0.000125465	0.000371755	0.000336406	0.000378864	0.000369757	0.000401275	0.000329246	0.000598426	0.000476877	0.000282837
Gadd45g	ENSMUSG00000021453	13:51942044-51942543	114	590842	285	657055	84	619943	0.0318763	3.94347e-23	0.000192945	0.000433754	0.000135496	0.000451965	0.000341447	0.000348441	0.00035805	0.000342126	0.000313173	0.000350524	0.000499986	0.000316055
Galnt1-1	ENSMUSG00000000420	18:24363845-24364344	104	316197	118	337701	40	323734	2.29291e-07	1.21625e-08	0.000328909	0.000349422	0.000123558	0.00060785	0.000427421	0.000432343	0.000512753	0.000517392	0.000593239	0.000464267	0.000471922	0.000296604
Galnt1-2	ENSMUSG00000000420	18:24364495-24364994	79	359102	145	398682	46	379759	0.00397443	3.2071e-11	0.000219993	0.000363698	0.000121129	0.000343777	0.000330719	0.000369627	0.00037159	0.000328101	0.000375976	0.000325391	0.000467988	0.000289765
Gas5	ENSMUSG00000053332	1:162965297-162965796	577	615634	794	668642	107	628751	2.26449e-79	8.84896e-120	0.000937245	0.00118748	0.000170179	0.00268923	0.00250434	0.000856961	0.00240683	0.00182936	0.00255098	0.001749	0.0029511	0.00436128
Gdi2	ENSMUSG00000021218	13:3537321-3537820	253	596124	279	635569	150	606710	6.45978e-07	5.227e-08	0.000424408	0.000438977	0.000247235	0.000474899	0.000421514	0.000490242	0.000503456	0.000534189	0.000514503	0.000654804	0.000622898	0.000517473
Gna13	ENSMUSG00000020611	11:109224108-109224607	208	642595	296	684780	101	642910	6.77905e-09	1.12622e-19	0.000323688	0.000432256	0.000157098	0.000366465	0.00034537	0.00038448	0.000433317	0.00040143	0.000343159	0.000499386	0.00063562	0.000358578
Grap	ENSMUSG00000004837	11:61466823-61467322	240	391575	193	439740	54	437463	1.26844e-32	2.39981e-18	0.000612909	0.000438896	0.000123439	0.000410216	0.000306456	0.000343402	0.000345873	0.000323564	0.000340399	0.000579652	0.000468573	0.000335174
Gsta3	ENSMUSG00000025934	1:21230670-21231169	128	406344	179	480189	92	456338	0.00359339	5.85564e-06	0.000315004	0.00037277	0.000201605	0.000600252	0.000445577	0.000491658	0.000572223	0.000453411	0.000469596	0.000503744	0.000500791	0.00041908
H2afx	ENSMUSG00000049932	9:44142798-44143297	523	663628	531	716953	118	697873	9.32744e-65	1.06878e-59	0.000788092	0.000740634	0.000169085	0.000386118	0.000384348	0.000360244	0.000378163	0.000470979	0.000438428	0.000784937	0.000723908	0.000350772
H3f3b	ENSMUSG00000016559	11:115885319-115885818	209	768881	252	840753	116	787845	4.41771e-07	5.41664e-10	0.000271824	0.000299731	0.000147237	0.000367177	0.000317595	0.000411122	0.000465811	0.000343884	0.000329918	0.000433106	0.000464559	0.000368275
H47	ENSMUSG00000075701	7:73224535-73225034	219	865446	279	939021	118	906324	2.04209e-08	5.6666e-14	0.000253049	0.000297118	0.000130196	0.00034486	0.000319422	0.000335315	0.000358644	0.000323194	0.00029267	0.000399783	0.00042212	0.000292468
Hdac1	ENSMUSG00000028800	4:129219391-129219890	159	754440	180	805875	111	797257	0.0026573	0.000331077	0.000210752	0.00022336	0.000139227	0.000368717	0.000319797	0.000372182	0.000424497	0.000397622	0.000372217	0.000409001	0.000408981	0.00032647
Hdac9	ENSMUSG00000004698	12:35213255-35213754	118	540256	139	587555	69	507953	0.00503428	0.000531987	0.000218415	0.000236574	0.000135839	0.000574568	0.000569944	0.000525777	0.000595773	0.000545654	0.00050738	0.00049215	0.00052908	0.000478462
Hdgf	ENSMUSG00000004897	3:87710243-87710742	222	680627	193	751993	106	691046	3.78781e-10	7.44779e-05	0.00032617	0.000256651	0.000153391	0.000372974	0.000337815	0.00037325	0.000395257	0.00035303	0.000345385	0.000445117	0.000391202	0.000347362
Hells	ENSMUSG00000025001	19:39005480-39005979	168	557458	221	605650	104	603496	3.13771e-05	6.55324e-10	0.000301368	0.000364897	0.000172329	0.000354506	0.00036157	0.000368045	0.00041665	0.000353572	0.00037199	0.000421257	0.000471194	0.000356369
Hist1h1a	ENSMUSG00000049539	13:23855537-23856036	323	452994	440	491598	66	480903	7.78159e-44	1.10644e-65	0.000713034	0.00089504	0.000137242	0.000462975	0.000336795	0.000333428	0.000358573	0.000356444	0.000359159	0.000683822	0.000790752	0.000302372
Hist1h1b	ENSMUSG00000058773	13:21871924-21872423	576	387884	735	449949	63	426862	6.12266e-114	6.37141e-137	0.00148498	0.00163352	0.000147589	0.000348684	0.000368542	0.000424621	0.000417035	0.000413104	0.000446649	0.00115057	0.00122322	0.000332761
Hnrnpa2b1-1	ENSMUSG00000004980	6:51419394-51419893	461	842176	382	944784	177	988573	1.2352e-39	2.18581e-19	0.000547392	0.000404325	0.000179046	0.000382783	0.000359406	0.000367248	0.000391302	0.000397758	0.000361592	0.000598965	0.000491937	0.000338533
Hnrnpf-2	ENSMUSG00000042079	6:117856800-117857299	251	674985	271	724519	83	720551	3.83328e-22	4.24085e-23	0.00037186	0.000374041	0.00011519	0.000395819	0.00033027	0.000360629	0.000453313	0.000380382	0.000349315	0.000529165	0.000493386	0.000319909
Hnrnpf-3	ENSMUSG00000042079	6:117857822-117858321	334	935765	479	1007257	159	964305	1.51156e-15	5.08811e-34	0.000356927	0.000475549	0.000164886	0.00037112	0.000347216	0.000397578	0.000376541	0.00040735	0.000352174	0.000482983	0.000529707	0.000333164
Hnrnpf-4	ENSMUSG00000042079	6:117867312-117867811	165	477813	249	521172	71	508346	2.73112e-10	2.65174e-22	0.000345323	0.000477769	0.000139669	0.000440598	0.000282624	0.000301065	0.00035369	0.000336495	0.000327035	0.000444246	0.000520178	0.000310201
Hsf4	ENSMUSG00000033249	8:107793774-107794273	144	826674	146	932286	98	886188	0.00176746	0.0211374	0.000174192	0.000156604	0.000110586	0.000301431	0.000331572	0.000352687	0.000332413	0.000308675	0.000310448	0.000371646	0.00034086	0.000308174
Hvcn1-1	ENSMUSG00000064267	5:122659746-122660245	142	717436	164	793379	104	752454	0.0140498	0.00422582	0.000197927	0.000206711	0.000138214	0.000360578	0.000318186	0.000331752	0.000388634	0.000362242	0.000299614	0.000371628	0.000397481	0.000327182
Id3	ENSMUSG00000007872	4:135699737-135700236	271	878340	280	962896	139	943036	3.58424e-12	1.56977e-10	0.000308537	0.000290789	0.000147396	0.000349674	0.000327749	0.000447246	0.000436618	0.000367811	0.000328751	0.000453694	0.000419769	0.000300337
Igj	ENSMUSG00000067149	5:88956423-88956922	239	344459	344	408061	162	357676	0.000118171	1.77921e-10	0.000693842	0.000843011	0.000452924	0.000377514	0.000548626	0.000593285	0.000578512	0.000626349	0.000663945	0.000730848	0.000826539	0.000478812
Ikzf1	ENSMUSG00000018654	11:11586216-11586715	561	644630	607	719160	89	695595	5.50154e-91	1.99135e-90	0.000870267	0.00084404	0.000127948	0.000362639	0.000335821	0.000355206	0.000332717	0.000343306	0.000342861	0.00072153	0.00068942	0.000323693
Il21r	ENSMUSG00000030745	7:132746943-132747442	501	654441	543	723059	104	691656	1.31613e-66	5.66004e-67	0.000765539	0.000750976	0.000150364	0.000537061	0.000328857	0.000417298	0.000350888	0.000399256	0.000445284	0.000711988	0.000671946	0.000347537
Il4ra	ENSMUSG00000030748	7:132695796-132696295	173	681497	386	764757	114	716952	0.000420603	1.02229e-30	0.000253853	0.000504735	0.000159006	0.000396728	0.000300346	0.000310102	0.000347057	0.000345833	0.000313664	0.000431729	0.000555626	0.000328101
Ildr2	ENSMUSG00000040612	1:168184270-168184769	95	282593	107	303801	24	310856	7.81708e-12	3.41523e-13	0.000336173	0.000352204	7.72062e-05	0.00115002	0.00087182	0.00253294	0.00125058	0.00144784	0.00251216	0.00129793	0.00132775	0.000318756
Ipmk	ENSMUSG00000060733	10:70810541-70811040	110	541434	129	590055	74	604134	0.00257684	0.000255622	0.000203164	0.000218624	0.000122489	0.000355298	0.000347723	0.000397248	0.000409862	0.00033582	0.000349038	0.000388611	0.000375666	0.000312319
Ipo7	ENSMUSG00000066232	7:117161939-117162438	165	775158	182	839214	120	792026	0.0121757	0.00689008	0.00021286	0.00021687	0.00015151	0.000372297	0.000325072	0.000321735	0.000359328	0.000356184	0.000357131	0.000377892	0.000360406	0.000335037
Irf4	ENSMUSG00000021356	13:30841127-30841626	157	458687	143	527486	68	507831	1.49517e-10	5.28385e-06	0.000342281	0.000271097	0.000133903	0.000368858	0.000320469	0.000356854	0.000390748	0.000416952	0.000368725	0.000468913	0.00039372	0.00027342
Irf8	ENSMUSG00000041515	8:123260276-123260775	328	550422	456	601283	66	564248	5.67251e-43	4.98529e-66	0.000595906	0.000758378	0.00011697	0.000375991	0.000338267	0.000376293	0.00038134	0.00033951	0.000344335	0.000652687	0.000672542	0.000337804
Itga4	ENSMUSG00000027009	2:79095583-79096082	164	740245	237	815845	101	788194	6.22922e-05	7.87681e-12	0.000221548	0.000290496	0.000128141	0.000385366	0.000322936	0.000366498	0.000357918	0.000534909	0.000360683	0.000420248	0.000404218	0.000318546
Itgal	ENSMUSG00000030830	7:134439862-134440361	104	563705	138	620692	72	604187	0.0119104	6.27734e-05	0.000184494	0.000222332	0.000119168	0.000370126	0.000294051	0.000340505	0.000367805	0.000313921	0.000323826	0.000362506	0.000343394	0.000321914
Itgb2	ENSMUSG00000000290	10:76993093-76993592	128	536106	127	595348	69	580511	1.10337e-05	0.00031864	0.000238759	0.000213321	0.000118861	0.000340746	0.000300018	0.000348777	0.000410949	0.00034075	0.000327872	0.000380179	0.000394793	0.000318238
Jh4	NoCode003	12:114666194-114666736	11619	822724	14950	920989	97	948760	0	0	0.0141226	0.0162326	0.000102239	0.00534304	0.00364656	0.00209267	0.0017771	0.00277431	0.00325494	0.0064713	0.0075929	0.000291415
Junb	ENSMUSG00000052837	8:87502118-87502617	311	737087	329	796520	112	752693	1.45114e-22	3.60706e-22	0.000421931	0.000413047	0.000148799	0.000394176	0.000320928	0.000360321	0.000396141	0.000371082	0.000462745	0.000552854	0.000475512	0.000361584
Kpna2	ENSMUSG00000018362	11:106860340-106860839	244	519174	316	561836	96	546553	1.05172e-16	4.31434e-26	0.000469977	0.000562442	0.000175646	0.000786694	0.000745013	0.00073951	0.0004727	0.000642997	0.000471983	0.000866588	0.00100261	0.000436804
Kpnb1	ENSMUSG00000001440	11:97048707-97049206	55	181493	86	198709	22	178540	0.00095742	6.23936e-08	0.000303042	0.000432794	0.000123222	0.000495841	0.000410521	0.000485527	0.000405442	0.000397492	0.000521043	0.000511497	0.000678367	0.000426107
Lmo1	ENSMUSG00000036111	7:116313323-116313822	136	720717	160	822820	100	802471	0.00505297	0.00162196	0.000188701	0.000194453	0.000124615	0.000335677	0.00032315	0.000355767	0.000381339	0.000372303	0.000321592	0.00039568	0.000364708	0.000339189
Lrmp	ENSMUSG00000030263	6:145070259-145070758	199	696203	261	775233	94	684396	1.22155e-08	4.22805e-14	0.000285836	0.000336673	0.000137347	0.000346221	0.000497495	0.000654193	0.000342081	0.000414335	0.000357596	0.000702119	0.000451525	0.00245144
Lsp1-1	ENSMUSG00000018819	7:149646775-149647274	125	628466	134	716411	85	672175	0.00400726	0.0136761	0.000198897	0.000187043	0.000126455	0.00129499	0.000699866	0.00142608	0.000988398	0.00169506	0.00161329	0.00156561	0.00163781	0.00228796
Ltb	ENSMUSG00000024399	17:35331452-35331951	219	634910	501	711874	85	662443	4.38062e-15	5.71682e-65	0.000344931	0.000703776	0.000128313	0.000422798	0.00033996	0.000361156	0.000384754	0.000378423	0.00033927	0.000441907	0.000648506	0.000347643
Ly6e-1	ENSMUSG00000022587	15:74785481-74785980	284	644773	661	730789	100	690693	2.82616e-23	6.66196e-94	0.000440465	0.000904502	0.000144782	0.000388824	0.000349852	0.000369357	0.00037723	0.000407929	0.000326098	0.000587963	0.000813541	0.000400448
Ly6e-2	ENSMUSG00000022587	15:74785501-74786000	287	648185	658	734202	103	692343	7.9351e-23	2.55265e-91	0.000442775	0.000896211	0.00014877	0.000392355	0.000351907	0.000379846	0.000378231	0.000412524	0.000327583	0.000585164	0.000810709	0.000398137
Ly6e-3	ENSMUSG00000022587	15:74785536-74786035	271	643424	480	728497	105	684529	2.70055e-19	5.58004e-52	0.000421184	0.000658891	0.00015339	0.000367428	0.000333616	0.000366377	0.000376487	0.000397662	0.000318054	0.000536635	0.00065269	0.000347789
Lyn	ENSMUSG00000042228	4:3605268-3605767	205	837139	291	913231	117	850871	2.50847e-06	1.18768e-14	0.000244882	0.000318649	0.000137506	0.000351364	0.00032268	0.000368738	0.000374879	0.000362977	0.000315757	0.000411078	0.000460044	0.000327508
Man1a	ENSMUSG00000003746	10:53795103-53795602	371	734648	437	819639	112	784848	4.8941e-36	4.63258e-42	0.000505004	0.000533162	0.000142703	0.000383484	0.000364579	0.000373758	0.00039945	0.00037662	0.000437937	0.000594272	0.000590384	0.000343596
Mcm2	ENSMUSG00000002870	6:88848275-88848774	324	563045	476	597167	88	574445	1.19489e-32	8.59047e-61	0.000575442	0.000797097	0.000153191	0.000425595	0.000287131	0.000342617	0.000367142	0.000365202	0.000353868	0.000596713	0.000702211	0.000323795
Mcm6	ENSMUSG00000026355	1:130255734-130256233	251	751486	415	818149	119	796013	8.99036e-13	1.97029e-36	0.000334005	0.000507243	0.000149495	0.00124488	0.00105047	0.000592004	0.00116213	0.000989324	0.00109269	0.000937004	0.00133882	0.00195041
Mcm7	ENSMUSG00000029730	5:138612591-138613090	182	665798	211	713331	107	689303	1.36381e-05	1.85901e-07	0.000273356	0.000295795	0.000155229	0.000459712	0.000418561	0.000430102	0.000519013	0.000434244	0.000435226	0.000461698	0.000496345	0.000426903
Mdfi-2	ENSMUSG00000032717	17:47971141-47971640	165	892383	184	944059	120	930634	0.00770346	0.00150097	0.000184898	0.000194903	0.000128944	0.000337294	0.000332744	0.000409056	0.000373705	0.000356194	0.000314759	0.000362108	0.000351141	0.000316878
Mdh2	ENSMUSG00000019179	5:136254519-136255018	158	750847	155	841360	105	783547	0.00119112	0.0299877	0.000210429	0.000184226	0.000134006	0.000352642	0.00031697	0.000336269	0.00037875	0.000358675	0.000327085	0.000384219	0.000355724	0.000331661
Mef2b	ENSMUSG00000079033	8:72676677-72677176	105	215355	155	247435	26	224352	2.88717e-12	7.3726e-20	0.000487567	0.000626427	0.000115889	0.000434095	0.000284378	0.000312488	0.000350623	0.000338285	0.000309168	0.00051538	0.00066933	0.000305915
Mir142	ENSMUSG00000065420	11:87570366-87570865	828	600466	1212	671624	93	658987	1.54782e-161	1.28506e-242	0.00137893	0.00180458	0.000141126	0.000484239	0.000380781	0.000423992	0.000372391	0.000476376	0.000415003	0.00106287	0.00129798	0.000330707
Mlh3	ENSMUSG00000021245	12:86611015-86611514	161	923662	188	1019032	124	990252	0.0145376	0.00264999	0.000174306	0.000184489	0.000125221	0.000339406	0.000333204	0.000331055	0.000399082	0.000348237	0.000320023	0.000375895	0.00034566	0.000312528
Mlst8	ENSMUSG00000024142	17:24615524-24616023	230	843924	290	909513	118	835142	2.07443e-08	8.10944e-14	0.000272536	0.000318852	0.000141293	0.000362428	0.00030614	0.000365105	0.000395877	0.000397419	0.000313504	0.000422544	0.000439993	0.000338945
Mrpl51	ENSMUSG00000030335	6:125142218-125142717	132	659742	142	715217	102	702555	0.0337313	0.037871	0.000200078	0.000198541	0.000145184	0.000312437	0.000296425	0.000355501	0.000346163	0.000331485	0.000291084	0.000385403	0.000368661	0.000344208
Ms4a1	ENSMUSG00000024673	19:11340142-11340641	599	908541	833	1020544	123	976298	5.62721e-82	8.71614e-122	0.000659299	0.000816231	0.000125986	0.000351057	0.000315602	0.000328867	0.00034727	0.000335831	0.000323232	0.000565756	0.000658861	0.000306799
Msh2	ENSMUSG00000024151	17:88071897-88072396	137	510486	118	558651	81	563898	3.29334e-05	0.021101	0.000268372	0.000211223	0.000143643	0.000366342	0.000349979	0.000382176	0.000394881	0.000363408	0.000296851	0.000405582	0.000339254	0.000311994
Msh5-1	ENSMUSG00000007035	17:35183052-35183551	182	629303	156	681009	85	635597	1.0686e-08	0.000227598	0.000289209	0.000229072	0.000133733	0.000357879	0.000316278	0.00035327	0.00040149	0.00034702	0.000279439	0.000427696	0.000358762	0.000314826
Msh5-2	ENSMUSG00000007035	17:35183169-35183668	126	521555	118	567992	71	523734	0.000370901	0.0129921	0.000241585	0.000207749	0.000135565	0.000357404	0.000351123	0.000377417	0.000404419	0.000367872	0.000294839	0.000416267	0.000363088	0.000326558
Msh6	ENSMUSG00000005370	17:88374390-88374889	190	764672	184	817788	128	750411	0.00314491	0.037871	0.000248473	0.000224997	0.000170573	0.000397426	0.000328826	0.000347092	0.000389489	0.000382995	0.000327331	0.000425376	0.000380028	0.00035132
Mtor	ENSMUSG00000028991	4:147822691-147823190	97	499716	134	557502	63	529821	0.00727432	1.27325e-05	0.00019411	0.000240358	0.000118908	0.000370711	0.000309939	0.00031579	0.000355242	0.000372646	0.000341723	0.000402493	0.000405994	0.000314536
Mtss1	ENSMUSG00000022353	15:58913082-58913581	216	738806	316	819654	130	795017	6.86717e-07	9.61667e-17	0.000292364	0.000385529	0.000163519	0.000347575	0.000323206	0.000373973	0.000373252	0.00037787	0.000375673	0.000420282	0.000483993	0.000360531
Mybbp1a	ENSMUSG00000040463	11:72254880-72255379	141	555854	154	614681	95	597996	0.00146633	0.0016138	0.000253664	0.000250536	0.000158864	0.000385058	0.000309307	0.000380431	0.000382337	0.000344514	0.000355045	0.000388004	0.000453688	0.000345944
Myc	ENSMUSG00000022346	15:61816896-61817395	362	480006	459	522364	80	490714	6.60886e-44	2.95399e-59	0.000754157	0.000878698	0.000163028	0.000399739	0.000338911	0.000389177	0.000439316	0.000460707	0.000376169	0.000759007	0.000796879	0.000335999
Mycbp2	ENSMUSG00000033004	14:103745518-103746017	42	159683	46	164458	14	161191	0.000702337	0.000219835	0.000263021	0.000279707	8.68535e-05	0.000532428	0.000327677	0.000318959	0.000386677	0.000355909	0.000312897	0.000412291	0.000458275	0.000279132
Ncl	ENSMUSG00000026234	1:88255531-88256030	287	983500	284	1034488	141	973071	2.46212e-11	1.6143e-09	0.000291815	0.000274532	0.000144902	0.00035078	0.000314465	0.000346514	0.000359126	0.000376726	0.000359526	0.000458043	0.000427683	0.000340642
Nfkb2-1	ENSMUSG00000025225	19:46379227-46379726	148	747171	164	821171	116	777691	0.0448543	0.0378846	0.00019808	0.000199715	0.000149159	0.000364304	0.00032548	0.000318712	0.000386861	0.000380041	0.000313545	0.000377679	0.000361761	0.000320788
Nfkb2-2	ENSMUSG00000025225	19:46380185-46380684	120	560027	121	620957	66	547790	0.000595556	0.00504328	0.000214275	0.000194861	0.000120484	0.000376299	0.000342134	0.000366002	0.000400174	0.00037659	0.000353089	0.00040493	0.000385167	0.000299553
Nfkb2-3	ENSMUSG00000025225	19:46380420-46380919	273	621600	151	696165	73	653745	2.18144e-29	1.04054e-05	0.000439189	0.000216903	0.000111664	0.000330832	0.000322844	0.000355652	0.000359502	0.000367932	0.000340917	0.000529457	0.000402744	0.000319532
Ntan1	ENSMUSG00000022681	16:13819370-13819869	134	679722	129	758918	89	723768	0.00186769	0.0436426	0.000197139	0.000169979	0.000122968	0.000381928	0.000284987	0.000346595	0.000390389	0.000362073	0.000349378	0.000393209	0.000328496	0.000315081
Parp1	ENSMUSG00000026496	1:182499106-182499605	151	707486	150	771792	91	742589	0.000117308	0.0017247	0.000213432	0.000194353	0.000122544	0.000334289	0.000309708	0.00038706	0.000393833	0.000330303	0.000337944	0.000401018	0.000365677	0.000310414
Pax5	ENSMUSG00000014030	4:44722813-44723312	554	503476	682	551020	64	515254	3.63865e-99	5.88369e-121	0.00110035	0.0012377	0.000124211	0.000542137	0.000487038	0.000500116	0.000541329	0.000488063	0.000435287	0.000880991	0.0009358	0.000420229
Pcna	ENSMUSG00000027342	2:132078417-132078916	146	617312	162	677457	89	656611	0.000140626	6.24306e-05	0.000236509	0.00023913	0.000135544	0.000341569	0.000288078	0.000316924	0.000366124	0.000335601	0.000325031	0.000416048	0.000357962	0.000312866
Pex13	ENSMUSG00000020283	11:23565436-23565935	187	684392	158	749783	106	697002	5.63564e-06	0.0248057	0.000273235	0.000210728	0.00015208	0.000384697	0.00039113	0.000379356	0.000387358	0.000361668	0.00031818	0.000450714	0.000409602	0.000332745
Phip	ENSMUSG00000032253	9:82868597-82869096	176	494894	129	511028	63	495442	1.16411e-12	2.66974e-05	0.000355632	0.000252432	0.000127159	0.000360025	0.000332999	0.000334464	0.000372357	0.000369674	0.000335223	0.000488997	0.000406085	0.000350023
Pias1	ENSMUSG00000032405	9:62828187-62828686	155	556985	282	612404	76	599841	5.35419e-08	6.11391e-27	0.000278284	0.00046048	0.0001267	0.00087459	0.000813392	0.000771562	0.00070991	0.000704306	0.000790977	0.000712973	0.000731033	0.000668201
Pick1-2	ENSMUSG00000068206	15:79059812-79060311	130	873283	167	967303	100	912093	0.0441209	0.00114522	0.000148864	0.000172645	0.000109638	0.000345927	0.000303095	0.000318097	0.00037862	0.000347971	0.000312684	0.000346151	0.000342497	0.000312718
Pik3ap1	ENSMUSG00000025017	19:41459061-41459560	192	797382	167	882959	96	797313	9.02985e-08	0.00140754	0.000240788	0.000189137	0.000120404	0.00284067	0.00329684	0.00217992	0.00331284	0.00163178	0.00293315	0.00293793	0.00304656	0.00588459
Pim1	ENSMUSG00000024014	17:29627990-29628489	2145	614306	2751	657842	98	642524	0	0	0.00349175	0.00418186	0.000152523	0.000655703	0.000614418	0.00070823	0.000518778	0.000742465	0.000823896	0.00270688	0.00315266	0.000335552
Plac8	ENSMUSG00000029322	5:101000725-101001224	81	340658	136	383491	50	361198	0.00770346	1.63095e-08	0.000237775	0.000354637	0.000138428	0.000365428	0.000310216	0.000342536	0.000404223	0.000341278	0.000312916	0.000387906	0.000436041	0.000341621
Plcb2	ENSMUSG00000040061	2:118553675-118554174	149	910849	170	1020135	103	919968	0.00866996	0.00448811	0.000163584	0.000166645	0.00011196	0.00237839	0.00163512	0.00211019	0.00300508	0.00337581	0.00114661	0.00176589	0.00124178	0.00541983
Pms2	ENSMUSG00000079109	5:144670870-144671369	189	709817	157	798404	101	774062	2.3648e-08	0.00420438	0.000266266	0.000196642	0.000130481	0.000346981	0.00028094	0.000382273	0.000328045	0.000331909	0.000314602	0.000399516	0.000337353	0.000301555
Pola1	ENSMUSG00000006678	X:90876995-90877494	282	580875	500	549551	66	571667	5.3071e-31	8.85112e-86	0.000485474	0.000909834	0.000115452	0.000354204	0.000328774	0.000343621	0.00039548	0.000316778	0.000367195	0.000534002	0.000756851	0.000348594
Pold1	ENSMUSG00000038644	7:51803686-51804185	339	702046	470	793770	110	757641	5.44843e-31	4.50646e-49	0.000482874	0.000592111	0.000145187	0.000355188	0.000317249	0.000380118	0.00041982	0.000372418	0.000323076	0.000572095	0.000630919	0.000363667
Pold4	ENSMUSG00000024854	19:4231899-4232398	169	610086	201	700534	75	640097	1.00749e-09	3.32519e-11	0.00027701	0.000286924	0.00011717	0.000441943	0.000416206	0.000495864	0.000523687	0.000441364	0.000452221	0.000541511	0.000526372	0.000455438
Pou2af1	ENSMUSG00000032053	9:51021795-51022294	1438	581980	1399	657671	83	650248	0	6.92542e-304	0.00247088	0.0021272	0.000127644	0.000419435	0.000391321	0.000434813	0.000379375	0.000441986	0.000362359	0.00152599	0.00133532	0.000326885
Pou2f1-1	ENSMUSG00000026565	1:167864532-167865031	99	492890	97	575689	63	550754	0.00162659	0.0399998	0.000200856	0.000168494	0.000114389	0.000313423	0.000286673	0.000310005	0.000344318	0.000299267	0.00032611	0.00036687	0.000307722	0.00032712
Pou2f2	ENSMUSG00000008496	7:25916980-25917479	108	407122	115	452927	70	452772	0.00150228	0.00346788	0.000265277	0.000253904	0.000154603	0.000367182	0.000279553	0.000320617	0.000369137	0.000343815	0.000322638	0.00040885	0.000409618	0.000384302
Ppard	ENSMUSG00000002250	17:28369699-28370198	138	562238	119	599180	83	585038	0.000314573	0.0436426	0.000245448	0.000198605	0.000141871	0.00048103	0.000402409	0.000402738	0.00044356	0.000428434	0.000416774	0.000479597	0.000406982	0.000331375
Ppia	ENSMUSG00000071866	11:6315873-6316372	103	409774	109	450054	56	378333	0.00413562	0.00785446	0.000251358	0.000242193	0.000148018	0.000346889	0.000302657	0.00034958	0.000438197	0.000376417	0.000344982	0.000436079	0.000423977	0.000333027
Ppp1r15b	ENSMUSG00000046062	1:135027743-135028242	156	783542	160	841987	108	807394	0.00454776	0.0137681	0.000199096	0.000190027	0.000133764	0.000369382	0.000331272	0.00036582	0.000344584	0.000347531	0.000318179	0.000383712	0.000366656	0.000351043
Ppp1r16b-2	ENSMUSG00000037754	2:158492871-158493370	156	557644	239	619563	109	590836	0.00278773	3.74295e-10	0.000279748	0.000385756	0.000184484	0.000425546	0.000359022	0.000362418	0.000384499	0.000421574	0.000320838	0.000447144	0.000514308	0.000348494
Prdx1	ENSMUSG00000028691	4:116358204-116358703	317	838736	697	935580	158	875549	6.38547e-14	2.02849e-72	0.00037795	0.000744992	0.000180458	0.0011672	0.00119719	0.000711548	0.00142143	0.000683033	0.00121991	0.0008063	0.00150924	0.00056025
Psmc3	ENSMUSG00000002102	2:90894173-90894672	251	880879	278	980450	112	893512	6.93416e-13	2.87624e-13	0.000284943	0.000283543	0.000125348	0.000337231	0.000314935	0.00038941	0.000386332	0.000329106	0.000334832	0.000449182	0.000401394	0.000330734
Ptbp2	ENSMUSG00000028134	3:119485807-119486306	219	520503	223	581299	96	557036	3.57633e-13	9.29551e-11	0.000420747	0.000383624	0.000172341	0.000371424	0.000306874	0.000371215	0.000365451	0.000319942	0.00031763	0.000567025	0.00050865	0.000352311
Pten	ENSMUSG00000013663	19:32832067-32832566	142	429732	101	462809	58	450616	2.00748e-09	0.00427513	0.000330439	0.000218233	0.000128713	0.000397758	0.000322477	0.000428031	0.000399799	0.000390364	0.000308545	0.000539612	0.000402937	0.000327475
Ptma	ENSMUSG00000026238	1:88423311-88423810	600	584974	862	621012	102	593937	1.04185e-86	1.34097e-141	0.00102569	0.00138806	0.000171735	0.000449216	0.000413518	0.000390381	0.000364788	0.00052188	0.000448459	0.00095793	0.00118833	0.000340928
Ptprc	ENSMUSG00000026395	1:140071383-140071882	173	560187	234	614866	75	584306	3.43059e-10	1.82827e-17	0.000308825	0.000380571	0.000128357	0.000342417	0.000306655	0.000348755	0.000342853	0.000308574	0.000293231	0.000386039	0.000416195	0.000299345
Rac1	ENSMUSG00000001847	5:144288362-144288861	195	836186	226	911049	117	868552	1.10831e-05	2.88697e-07	0.000233202	0.000248066	0.000134707	0.000385563	0.00032203	0.000381995	0.000382019	0.00037662	0.000361079	0.000406895	0.000447783	0.000355791
Rad23a	ENSMUSG00000003813	8:87364041-87364540	132	486609	162	519096	78	496719	0.000486105	1.99338e-06	0.000271265	0.000312081	0.00015703	0.000339675	0.0003146	0.000385508	0.000376885	0.000353198	0.000339188	0.000417416	0.000442024	0.000344882
Rad51	ENSMUSG00000027323	2:118938553-118939052	194	901196	284	991878	145	903256	0.0182656	4.89218e-08	0.000215269	0.000286326	0.00016053	0.000354942	0.000313888	0.000368664	0.000369853	0.000353274	0.000332963	0.000392646	0.000405772	0.000336076
Rad9	ENSMUSG00000024824	19:4201104-4201603	220	1076714	208	1165317	127	1061661	6.22165e-06	0.0013082	0.000204325	0.000178492	0.000119624	0.000344503	0.000285362	0.000358601	0.000371622	0.00032254	0.000330531	0.000361987	0.000339971	0.000319187
Ranbp1	ENSMUSG00000005732	16:18248288-18248787	170	711915	229	752275	129	728583	0.0241429	3.42908e-06	0.000238793	0.00030441	0.000177056	0.000389263	0.000349221	0.00035665	0.000356482	0.000362408	0.000332949	0.000386305	0.00046357	0.000369396
Rbm15	ENSMUSG00000048109	3:107135708-107136207	232	629055	147	708227	75	683164	1.1241e-21	2.4991e-05	0.000368807	0.000207561	0.000109783	0.000347899	0.00030555	0.00034641	0.000381424	0.00035797	0.000303383	0.000482859	0.000366548	0.000313966
Rbm19	ENSMUSG00000029594	5:120566522-120567021	112	536555	150	604127	76	558948	0.0107534	6.4713e-05	0.000208739	0.000248292	0.00013597	0.000376121	0.000288715	0.000325836	0.000373767	0.000326107	0.00033125	0.000420001	0.000385135	0.000318673
Rbm39	ENSMUSG00000027620	2:156005477-156005976	286	634965	205	689250	93	677920	1.17634e-25	1.29652e-09	0.000450419	0.000297425	0.000137184	0.000391041	0.000338891	0.000347708	0.000413601	0.000415064	0.000326911	0.000557483	0.00042913	0.000331846
Recql4	ENSMUSG00000033762	15:76540407-76540906	144	581529	128	646820	78	628329	3.31214e-06	0.00377232	0.000247623	0.000197891	0.000124139	0.000382284	0.000325785	0.000309614	0.000373087	0.000351835	0.000310911	0.00041139	0.000364596	0.000328294
Rel	ENSMUSG00000020275	11:23670471-23670970	144	603446	168	672273	88	626167	0.000360782	4.32587e-05	0.000238629	0.000249898	0.000140538	0.000388002	0.000349994	0.000406699	0.000334946	0.000353953	0.000345548	0.00041066	0.000393751	0.000345886
Rev3l	ENSMUSG00000019841	10:39451966-39452465	103	472492	131	522108	73	483878	0.0358259	0.0016126	0.000217993	0.000250906	0.000150864	0.000379736	0.000334152	0.000348223	0.000360357	0.000325583	0.000368492	0.000397678	0.000390861	0.000301833
Rfc2	ENSMUSG00000023104	5:135058560-135059059	159	415540	143	457169	72	425790	2.04209e-08	6.92503e-05	0.000382635	0.000312795	0.000169097	0.000388035	0.000345011	0.000351348	0.000378664	0.000346688	0.000316106	0.000534016	0.000478593	0.000342336
Rgs13	ENSMUSG00000051079	1:146024003-146024502	108	571740	177	666112	76	606918	0.0155834	9.56493e-08	0.000188897	0.000265721	0.000125223	0.000330299	0.00030672	0.000326714	0.000320075	0.000295601	0.000306062	0.000302247	0.000359177	0.000329945
Rhoh	ENSMUSG00000029204	5:66254808-66255307	787	706562	951	773153	248	753845	3.88403e-72	5.4405e-92	0.00111384	0.00123003	0.00032898	0.000533443	0.000407669	0.000423818	0.000426681	0.000425605	0.00037824	0.000788223	0.000829379	0.000402629
Rims1	ENSMUSG00000041670	1:22812064-22812563	117	589206	136	692194	95	677255	0.027977	0.0301225	0.000198572	0.000196477	0.000140272	0.000365568	0.00035618	0.000432907	0.000405932	0.000478605	0.000313467	0.00038617	0.00037876	0.000321301
Rnf2	ENSMUSG00000026484	1:153347454-153347953	35	140958	36	155865	17	158125	0.0122863	0.0253313	0.000248301	0.000230969	0.00010751	0.00047189	0.000461499	0.000481189	0.000492154	0.000504516	0.000385607	0.000539829	0.000503966	0.000435094
Rpa1	ENSMUSG00000000751	11:75161386-75161885	178	738607	153	810620	106	781374	1.14631e-05	0.0239553	0.000240994	0.000188744	0.000135658	0.000348675	0.000302623	0.000346063	0.0003535	0.000361786	0.000324115	0.000388983	0.000368443	0.000342792
Rpia	ENSMUSG00000053604	6:70741670-70742169	130	705834	127	754821	90	761126	0.00390508	0.0274727	0.000184179	0.000168252	0.000118246	0.000362162	0.000281821	0.000293652	0.000397624	0.000380283	0.000335779	0.000376178	0.000333882	0.000319208
Rpl29	ENSMUSG00000048758	9:106331870-106332369	228	625577	147	670209	85	617428	7.11849e-15	0.00202664	0.000364464	0.000219335	0.000137668	0.000326983	0.000345832	0.00039132	0.000415565	0.000373939	0.000328271	0.000481069	0.000408691	0.000325005
Rpl3	ENSMUSG00000060036	15:79913337-79913836	482	627694	306	689141	93	621963	5.20494e-62	5.00595e-22	0.00076789	0.000444031	0.000149527	0.000353848	0.000363135	0.00036358	0.00035889	0.000389708	0.000383281	0.000671027	0.000487748	0.000336647
Rpl32	ENSMUSG00000057841	6:115758262-115758761	235	467993	281	496836	71	465442	2.14597e-20	1.11656e-26	0.000502144	0.000565579	0.000152543	0.000369777	0.000295159	0.000340669	0.000357877	0.000391097	0.000353156	0.00060139	0.000593853	0.000333754
Rpl35	ENSMUSG00000062997	2:38860152-38860651	171	519530	213	550445	82	541086	2.04209e-08	3.58225e-13	0.000329144	0.00038696	0.000151547	0.000354865	0.000331173	0.000377002	0.000362905	0.000375646	0.000363488	0.000459456	0.000470171	0.000346279
Rpl4	ENSMUSG00000032399	9:64021194-64021693	348	727090	332	819432	90	792082	1.60015e-40	9.79771e-31	0.00047862	0.000405159	0.000113625	0.000324741	0.000326786	0.000360816	0.000348963	0.000345486	0.000410237	0.00050833	0.000440665	0.00028312
Rpl41	ENSMUSG00000093674	10:127985725-127986224	231	704789	257	774035	108	722845	3.19364e-11	4.37525e-12	0.000327758	0.000332026	0.00014941	0.000380556	0.000307229	0.000353296	0.000385702	0.000356461	0.000313413	0.000462576	0.000437551	0.000348724
Rplp0	ENSMUSG00000067274	5:116009476-116009975	311	720711	388	773252	126	730965	1.16426e-18	8.40664e-28	0.000431518	0.000501777	0.000172375	0.000393186	0.000307726	0.000384167	0.000397676	0.000388269	0.000295931	0.000568948	0.000606075	0.000343025
Rps12	ENSMUSG00000061983	10:23506516-23507015	388	564928	525	606055	117	600164	2.33604e-37	2.23896e-60	0.000686813	0.000866258	0.000194947	0.000386555	0.000328385	0.000368284	0.000340447	0.000368903	0.000349949	0.000684101	0.00075946	0.000343898
Rps14	ENSMUSG00000024608	18:60934250-60934749	512	783590	585	875489	114	766837	8.33654e-58	7.72608e-63	0.000653403	0.000668198	0.000148663	0.000339687	0.000346573	0.000356825	0.000414992	0.000380821	0.000361607	0.000692504	0.000660188	0.000320765
Rps5	ENSMUSG00000012848	7:13507660-13508159	394	790650	426	881418	111	831430	5.0267e-40	2.35622e-39	0.000498324	0.000483312	0.000133505	0.000395757	0.000283639	0.000302073	0.000334142	0.00033473	0.000390867	0.000531199	0.000518555	0.000290973
Rps6	ENSMUSG00000028495	4:86502772-86503271	263	697680	232	759107	107	759467	2.80219e-18	7.02675e-11	0.000376964	0.000305622	0.000140888	0.000486651	0.000463504	0.000575526	0.000518808	0.000518936	0.000535834	0.000613567	0.000578008	0.000302962
Rps9	ENSMUSG00000006333	7:3655643-3656142	1393	786312	1432	859642	1155	822127	3.23105e-08	6.91846e-05	0.00177156	0.00166581	0.00140489	0.00135374	0.00136007	0.00131998	0.00144389	0.00124857	0.00126139	0.00155964	0.00148529	0.00131134
Rrm1	ENSMUSG00000030978	7:109590209-109590708	137	564554	130	615072	92	615904	0.00115498	0.0282999	0.000242669	0.000211357	0.000149374	0.0019404	0.0015976	0.00185008	0.00246218	0.00180778	0.00178365	0.00196899	0.00158302	0.00244985
Rrm2	ENSMUSG00000020649	12:25393119-25393618	182	610935	201	669515	104	626036	7.94756e-06	3.46599e-06	0.000297904	0.000300217	0.000166125	0.000357095	0.000348097	0.000488511	0.000377151	0.000372865	0.000313878	0.000458919	0.000550185	0.000346408
Runx1t1-2	ENSMUSG00000006586	4:13678444-13678943	111	552085	129	630298	85	604088	0.0306836	0.0203336	0.000201056	0.000204665	0.000140708	0.000535637	0.000463119	0.00056155	0.00059496	0.000529	0.000535258	0.000564009	0.00060149	0.000455197
Safb	ENSMUSG00000071054	17:56724405-56724904	124	537299	104	587865	67	555762	6.81174e-05	0.0354738	0.000230784	0.000176911	0.000120555	0.000365272	0.000336202	0.000376895	0.000356239	0.000385429	0.000305126	0.000401902	0.000321777	0.000319179
Serinc3	ENSMUSG00000017707	2:163470380-163470879	158	639032	288	677569	107	680762	0.00107679	1.96434e-19	0.000247249	0.000425049	0.000157177	0.00040358	0.000303913	0.000372691	0.000369835	0.000369895	0.00034366	0.000393187	0.000572141	0.000366797
Sf3b1	ENSMUSG00000025982	1:55083823-55084322	216	956671	226	1029605	132	934345	8.85468e-05	0.000211865	0.000225783	0.000219502	0.000141275	0.000361718	0.000316692	0.000363936	0.00039555	0.000357977	0.000325739	0.000400696	0.000398062	0.000320136
Sh3bp5	ENSMUSG00000021892	14:32248720-32249219	151	485566	172	523489	96	521000	0.000250105	2.16231e-05	0.000310977	0.000328565	0.000184261	0.000422518	0.000295041	0.000372935	0.000393788	0.000441108	0.000340201	0.000441051	0.000447481	0.000338329
Sipa1	ENSMUSG00000056917	19:5663208-5663707	200	664806	131	711958	92	687281	2.58099e-10	0.0444875	0.00030084	0.000184	0.000133861	0.000331365	0.000294637	0.000318159	0.000367476	0.000345276	0.000350926	0.000439717	0.000317487	0.000304646
Sirt6-2	ENSMUSG00000034748	10:81089854-81090353	143	728703	186	783900	89	760033	0.000503225	1.24815e-07	0.000196239	0.000237275	0.0001171	0.000366828	0.000347082	0.00034963	0.000400471	0.000389065	0.00031102	0.000393165	0.000403148	0.000319245
Slbp	ENSMUSG00000004642	5:33994456-33994955	220	676978	214	715314	92	694595	4.83837e-13	1.03945e-10	0.000324974	0.000299169	0.000132451	0.000366248	0.000310867	0.000367613	0.000383782	0.000345258	0.000349002	0.000439896	0.000423594	0.000295316
Slc30a6	ENSMUSG00000024069	17:74794972-74795471	135	815974	265	906712	102	871918	0.0202278	1.74182e-15	0.000165446	0.000292265	0.000116983	0.000341077	0.000447993	0.000337497	0.000367926	0.000325301	0.00028571	0.000340335	0.00039736	0.000305436
Smu	NoCode001	12:114663752-114664475	37333	734739	40702	779929	136	977119	0	0	0.0508112	0.0521868	0.000139185	0.00623264	0.00613859	0.00431242	0.00341458	0.00542416	0.00800457	0.0230864	0.0239375	0.000328995
Snx5	ENSMUSG00000027423	2:144096139-144096638	157	533761	230	580477	102	559053	0.000644032	1.3297e-10	0.000294139	0.000396226	0.000182451	0.000351463	0.000337755	0.0004442	0.000446175	0.000418084	0.000354439	0.00048071	0.000499505	0.000369563
Sod1	ENSMUSG00000022982	16:90220987-90221486	145	690849	138	772156	93	724434	0.000785189	0.0339096	0.000209887	0.00017872	0.000128376	0.000338726	0.000315763	0.000390761	0.000398045	0.000365352	0.000316282	0.000411648	0.000399211	0.000329157
Sp3-2	ENSMUSG00000027109	2:72818004-72818503	95	300119	103	323520	64	300620	0.0323487	0.0296626	0.000316541	0.000318373	0.000212893	0.000371929	0.000404611	0.000362348	0.000452161	0.000409117	0.000339366	0.000464486	0.000436133	0.000367182
Spib	ENSMUSG00000008193	7:51786942-51787441	115	381443	147	413056	44	404567	1.12495e-08	8.77864e-13	0.000301487	0.000355884	0.000108758	0.000636644	0.00050633	0.000668025	0.000571647	0.000650127	0.000656076	0.000626905	0.00071296	0.000573491
Sra1	ENSMUSG00000006050	18:36829466-36829965	158	834218	197	920653	107	885311	0.00118803	7.37185e-06	0.000189399	0.000213979	0.000120861	0.000372909	0.000275653	0.000360449	0.000336465	0.000330005	0.000294904	0.000363116	0.000376166	0.000314848
Srsf10	ENSMUSG00000028676	4:135412007-135412506	150	328508	311	354771	45	346103	1.16043e-14	2.30315e-47	0.00045661	0.000876622	0.000130019	0.00105151	0.000742188	0.00167402	0.00156337	0.00133988	0.00256121	0.00116996	0.00156179	0.000408398
St6gal1-1	ENSMUSG00000022885	16:23224813-23225312	191	690488	261	769742	97	721765	2.10146e-08	2.76985e-15	0.000276616	0.000339075	0.000134393	0.000335826	0.000309229	0.000353094	0.000355653	0.000368256	0.000298729	0.000407337	0.00044974	0.000301121
St6gal1-2	ENSMUSG00000022885	16:23226094-23226593	224	862113	211	969163	107	909042	3.35891e-11	7.61162e-07	0.000259827	0.000217714	0.000117706	0.000353003	0.00034841	0.00032505	0.000342481	0.000330369	0.000366797	0.000383063	0.000351168	0.000328816
Stau1	ENSMUSG00000039536	2:166821279-166821778	90	456903	96	484273	57	450848	0.0214908	0.0199976	0.000196978	0.000198235	0.000126428	0.000363994	0.00031739	0.000431371	0.000469299	0.000384038	0.000334778	0.000388075	0.000367688	0.000312578
Stx3-2	ENSMUSG00000041488	19:11893394-11893893	167	695033	206	798519	126	688379	0.0428466	0.00706381	0.000240276	0.000257978	0.000183039	0.000819024	0.000695783	0.000736977	0.000747214	0.000741169	0.000763582	0.000788965	0.000704958	0.000630671
Sv2b-1	ENSMUSG00000053025	7:82452773-82453272	126	769258	141	861550	100	848988	0.0316402	0.030302	0.000163794	0.000163659	0.000117787	0.000332632	0.000352472	0.000366486	0.000356328	0.000359804	0.000338946	0.000357186	0.000330233	0.000335341
Swap70	ENSMUSG00000031015	7:117365217-117365716	152	438736	245	465057	70	441820	1.55379e-07	6.00307e-21	0.00034645	0.000526817	0.000158436	0.000356707	0.000334571	0.000410865	0.000341697	0.000374177	0.00107904	0.000527785	0.000608967	0.000309467
Syk	ENSMUSG00000021457	13:52692251-52692750	354	761725	360	841588	95	795086	2.33604e-37	5.55631e-33	0.000464735	0.000427763	0.000119484	0.000469717	0.000338243	0.00031548	0.000340538	0.000353842	0.000354153	0.000490077	0.000442402	0.000299271
Taf4a	ENSMUSG00000039117	2:179710852-179711351	30	84085	36	86986	11	81819	0.0130061	0.00226371	0.000356782	0.00041386	0.000134443	0.000307478	0.000347691	0.000327021	0.000369282	0.000406512	0.000401748	0.000502231	0.00055276	0.00037418
Taf9-2	ENSMUSG00000052293	13:101421562-101422061	311	715720	182	822626	86	760905	7.40232e-33	8.77798e-07	0.000434527	0.000221243	0.000113023	0.000318503	0.000303974	0.00031269	0.000334475	0.00034202	0.000311705	0.000471776	0.00036403	0.000337821
Tapbp	ENSMUSG00000024308	17:34056423-34056922	247	753754	184	844945	93	799215	3.01253e-18	2.9275e-06	0.000327693	0.000217766	0.000116364	0.000341196	0.00034193	0.00037976	0.000387647	0.000368852	0.000333452	0.000461427	0.000362808	0.000326065
Tcea1-2	ENSMUSG00000033813	1:4848409-4848908	191	717890	164	850451	89	797762	2.32891e-11	0.000114422	0.000266057	0.000192839	0.000111562	0.000353139	0.000319851	0.000334208	0.000339504	0.000311089	0.000319938	0.000376177	0.000347763	0.00030705
Tcf3	ENSMUSG00000020167	10:79895899-79896398	179	678888	132	695636	86	667711	1.34938e-07	0.0147869	0.000263666	0.000189754	0.000128798	0.000352838	0.000343864	0.000389237	0.000480539	0.000392979	0.000412284	0.000453733	0.000430296	0.000364601
Tcf4-1	ENSMUSG00000053477	18:69504146-69504645	122	641344	155	753715	98	706912	0.0415494	0.00677368	0.000190226	0.000205648	0.000138631	0.000338915	0.000320677	0.000331795	0.000338374	0.000305146	0.000310056	0.000338989	0.000315846	0.000328119
Telomerase-vert	ENSMUSG00000064796	3:96218257-96218756	167	847739	159	913453	109	860318	0.00118559	0.0274316	0.000196995	0.000174065	0.000126697	0.000362842	0.000320308	0.000356928	0.0003687	0.000324941	0.000297959	0.000364469	0.000346289	0.000303391
Tet2	ENSMUSG00000040943	3:133206855-133207354	151	687031	193	760095	106	734090	0.00297731	1.14955e-05	0.000219786	0.000253916	0.000144396	0.000412574	0.000304264	0.000405588	0.000378644	0.000335716	0.000313834	0.000389823	0.000398009	0.000291457
Tex14-1	ENSMUSG00000010342	11:87218567-87219066	70	408369	81	446181	47	420648	0.0484639	0.0221797	0.000171414	0.000181541	0.000111732	0.000388555	0.000426638	0.000356689	0.000377016	0.000349688	0.000272795	0.00034246	0.000365377	0.000311556
Tfap4	ENSMUSG00000005718	16:4559221-4559720	123	652623	125	696841	80	646779	0.00927677	0.0249294	0.00018847	0.000179381	0.00012369	0.000398169	0.000385127	0.000461174	0.000416909	0.000412323	0.000402757	0.000431428	0.000396441	0.00039982
Tfdp1	ENSMUSG00000038482	8:13339674-13340173	125	409604	196	477394	97	463004	0.0143827	1.89023e-07	0.000305173	0.000410562	0.000209501	0.000407823	0.000366859	0.000420829	0.000394077	0.000427342	0.000377088	0.000402916	0.000499732	0.000384242
Tmsb4x	ENSMUSG00000049775	X:163646651-163647150	1326	456363	1389	433376	78	437003	2.98304e-280	0	0.00290558	0.00320507	0.000178488	0.000542999	0.00057409	0.000741094	0.000567378	0.000664665	0.000720313	0.00187438	0.00199366	0.000409247
Tnf	ENSMUSG00000024401	17:35338442-35338941	198	828728	197	940588	87	884605	7.16312e-12	9.41098e-09	0.00023892	0.000209443	9.8349e-05	0.000326315	0.000315857	0.000331568	0.000345262	0.000310152	0.000285823	0.000405209	0.000385652	0.000293394
Tnfaip3-1	ENSMUSG00000019850	10:18731270-18731769	206	815638	179	893794	97	856932	1.49852e-10	2.24733e-05	0.000252563	0.00020027	0.000113195	0.000367933	0.00032649	0.000331791	0.000342092	0.000318052	0.000298485	0.000387325	0.000343541	0.000285265
Tnfaip3-2	ENSMUSG00000019850	10:18734717-18735216	266	789064	206	866245	110	830029	8.50765e-17	2.78062e-06	0.000337108	0.000237808	0.000132525	0.000403027	0.00033188	0.000370919	0.000366805	0.000375414	0.000368472	0.000466926	0.000406241	0.00032291
Top1	ENSMUSG00000070544	2:160471633-160472132	156	671777	188	732294	101	707823	0.000528348	7.14973e-06	0.00023222	0.000256727	0.000142691	0.000351439	0.000321957	0.000370155	0.000412818	0.000342297	0.000314562	0.000415898	0.000393364	0.00033865
Top2a	ENSMUSG00000020914	11:98885004-98885503	185	834544	219	904432	119	852505	0.00033661	5.05842e-06	0.000221678	0.000242141	0.000139589	0.000366172	0.00031882	0.000375634	0.000352999	0.000334456	0.00030277	0.00036397	0.00036873	0.000315321
Topors	ENSMUSG00000036822	4:40216375-40216874	144	826069	197	910587	111	872728	0.028702	2.914e-05	0.00017432	0.000216344	0.000127187	0.000344818	0.00034105	0.0003502	0.000387319	0.000344078	0.000292036	0.000366781	0.000352827	0.000305284
Tra2b	ENSMUSG00000022858	16:22265503-22266002	162	636870	273	687689	120	651574	0.0180514	3.70365e-12	0.000254369	0.000396982	0.000184169	0.000529577	0.000434323	0.000427641	0.00049317	0.000473971	0.000470471	0.000546001	0.000556675	0.000424195
Ttf1	ENSMUSG00000026803	2:28915783-28916282	120	705047	220	773269	91	734424	0.0454612	3.48505e-11	0.000170201	0.000284506	0.000123907	0.000361464	0.000306923	0.000374222	0.000354462	0.000371083	0.000317278	0.00037664	0.000405275	0.000304427
U2af2	ENSMUSG00000030435	7:5013784-5014283	100	355362	114	383400	55	367985	0.000573642	8.82571e-05	0.000281403	0.00029734	0.000149463	0.000345821	0.000307998	0.000360911	0.000446277	0.000386066	0.000317761	0.000431217	0.000423531	0.000331572
Uba3	ENSMUSG00000030061	6:97155137-97155636	107	387904	107	436370	68	421010	0.00186769	0.0199976	0.000275841	0.000245205	0.000161516	0.000352885	0.000341456	0.000342161	0.000432339	0.000392842	0.000378715	0.000459521	0.000385097	0.00033795
Ubac2	ENSMUSG00000041765	14:122277828-122278327	211	880732	205	897741	141	875519	0.000940377	0.00448811	0.000239573	0.000228351	0.000161047	0.000375067	0.000325892	0.000328607	0.000384242	0.000397388	0.000366739	0.000404551	0.000382556	0.000351395
Ubb	ENSMUSG00000019505	11:62365006-62365505	174	664352	169	729561	124	708920	0.00199463	0.0406854	0.000261909	0.000231646	0.000174914	0.000485269	0.000431442	0.000455436	0.00045297	0.000447097	0.000419488	0.000490109	0.000483419	0.000455948
Ube2b	ENSMUSG00000020390	11:51813469-51813968	182	692159	166	744358	99	702589	2.1933e-06	0.00104174	0.000262945	0.000223011	0.000140907	0.000674624	0.000615031	0.000705469	0.000678123	0.000626299	0.00059143	0.000721248	0.00062149	0.00062117
Ube2n	ENSMUSG00000074781	10:94977796-94978295	122	492310	123	528919	60	499865	1.3704e-05	8.62705e-05	0.000247811	0.00023255	0.000120032	0.000417433	0.00033158	0.000370845	0.000367044	0.000384724	0.000337105	0.000409421	0.000391736	0.000303417
Ube4b	ENSMUSG00000028960	4:148800241-148800740	197	841925	224	910180	138	878551	0.00118559	0.000127201	0.000233988	0.000246105	0.000157077	0.00036912	0.000317383	0.000397373	0.000418611	0.00035851	0.00032753	0.000413676	0.000385704	0.000343537
Ubox5	ENSMUSG00000027300	2:130455223-130455722	253	899101	270	984227	132	923318	8.56864e-10	2.36976e-09	0.000281392	0.000274327	0.000142963	0.00041928	0.000306559	0.000347063	0.000361009	0.0003415	0.000328413	0.0004671	0.000419488	0.000331607
Ubtf-1	ENSMUSG00000020923	11:102178102-102178601	176	430099	152	463949	69	426026	7.00597e-11	3.56833e-06	0.000409208	0.000327622	0.000161962	0.000396481	0.000297612	0.000353246	0.000426497	0.000354313	0.000290026	0.000586432	0.000518328	0.000367763
Ubtf-2	ENSMUSG00000020923	11:102179911-102180410	156	492497	156	539203	78	489902	2.31503e-06	5.63314e-05	0.000316753	0.000289316	0.000159216	0.000471388	0.000335431	0.000368209	0.00043951	0.000347518	0.000347808	0.000469666	0.000428409	0.000309087
Uhmk1	ENSMUSG00000026667	1:172145025-172145524	215	451892	252	498008	81	463773	5.65924e-15	5.49603e-18	0.000475777	0.000506016	0.000174654	0.000332133	0.000586614	0.00108134	0.000750654	0.00081992	0.00129214	0.000666644	0.000704503	0.000370564
UPGm13390-2	ENSMUSG00000087656	2:7317326-7317825	273	554140	333	651951	227	620639	0.00297731	0.00039143	0.000492655	0.000510775	0.000365752	0.00052589	0.000543662	0.000812096	0.000817603	0.000568565	0.000526036	0.000788805	0.000817232	0.000533532
Vav1	ENSMUSG00000034116	17:57418523-57419022	121	633878	149	678302	80	668214	0.00380669	4.32587e-05	0.000190888	0.000219666	0.000119722	0.000351871	0.000325627	0.000332939	0.000348431	0.000317342	0.000328799	0.000329803	0.000367244	0.000317114
Vav2	ENSMUSG00000009621	2:27281846-27282345	218	515435	228	567378	94	535758	1.16411e-12	1.78751e-11	0.000422944	0.000401849	0.000175452	0.000371948	0.000350566	0.000371537	0.000428818	0.000345374	0.000370029	0.000539724	0.000526268	0.00035766
Vcl	ENSMUSG00000021823	14:21748655-21749154	146	747402	176	825832	98	776499	0.00269242	0.000116177	0.000195343	0.000213118	0.000126208	0.000383677	0.000326268	0.000340276	0.000359737	0.000337075	0.000296738	0.000369337	0.000371918	0.000318236
Vdac1	ENSMUSG00000020402	11:52174617-52175116	121	495642	140	533042	79	515183	0.00404051	0.000458901	0.000244128	0.000262643	0.000153344	0.000424509	0.000361641	0.000361873	0.000379181	0.000435333	0.000361954	0.000430099	0.000403075	0.000364785
Xbp1	ENSMUSG00000020484	11:5420970-5421469	217	768683	148	817986	104	779896	7.64503e-10	0.0399998	0.000282301	0.000180932	0.000133351	0.000379851	0.000346836	0.000365122	0.0003841	0.000383915	0.000347592	0.000456939	0.000365492	0.000321468
Zc3h15	ENSMUSG00000027091	2:83484735-83485234	118	604885	135	644471	78	626855	0.00613046	0.000861305	0.000195078	0.000209474	0.000124431	0.00036953	0.00030283	0.000375972	0.000394714	0.000309323	0.000332381	0.000369125	0.000389698	0.000324754
Zcchc7	ENSMUSG00000035649	4:44769440-44769939	240	1068500	308	1144835	167	1100379	0.000406811	9.32619e-09	0.000224614	0.000269034	0.000151766	0.000358023	0.000336509	0.000352307	0.000393657	0.000366051	0.000314456	0.000406537	0.000467054	0.000347538

## Sheet: TableS2B
TableS2B.- List of the 18 AID targets mutated in repair-proficient germinal center B cells.
Gene
Acot7
Actb
Bcl6
Cd19
Cd83
Cdk4
Dusp6
Dyrk3
Emu
Galnt1
Ildr2
Jh4
Pim1
Prdx1
Rps6
Smu
Srsf10
Tmsb4x

## Sheet: Readme
Columns D-K show total number of transition mutations in C/G pairs, total number of C/G sequenced and q-values used for the discovery of AID targets.
Columns L-N show transition mutation frequency in C/G pairs in Ung-/-Msh2-/-and Aicda-/-mice.
Columns O-W show total mutation frequency in Ung+/-Msh2+/-, Ung+/-Msh2-/-,Ung-/-Msh2+/-andUng-/-Msh2-/-
Legend
C/G transitions = total number of C→T and G→A transitions found.
C/G sequenced = total number of cytosines and guanines sequenced.
Q-value = Fisher test comparing transitions in UNG/MSH dKO and AID KO mice (p-values corrected by Benjamini-Hoschberg FDR method).
C/G transition frequency = (C/G transitions) / (C/G sequenced)
Total mutation frequency = (Total number of mutations) / (Total basepairs sequenced)
