# Supplementary material for: A broad atlas of somatic hypermutation allows prediction of activation-induced deaminase targets
Source: J Exp Med. 2018 Mar 5;215(3):761–71. doi: 10.1084/jem.20171738 (PMC5839764; doi:10.1084/jem.20171738)
Supplement: Tables S1-S5 (zipped Excel files) [file JEM_20171738_TS1-TS5.zip › JEM_20171738_TableS3.xlsx]

## Sheet: TableS3
Table S3.-Mutation analysis of representative AID targets in Ung -/- Msh2 -/- and Aicda -/- mice by Sanger sequencing
		Mutations(a)	Length (bp)(b)	Frequency(c)	P-value(d)
Hist1h1b	Ung-/-Msh2-/-	27	51000	5.3x10-4	8.7x10-8
	Aicda-/-	1	52000	1.9x10-5
miR142	Ung-/-Msh2-/-	32	53000	6.0x10-4	4.3x10-8
	Aicda-/-	2	52250	3.8x10-5
Cd19	Ung-/-Msh2-/-	14	107620	1.3x10-4	1.5x10-2
	Aicda-/-	1	56950	1.8x10-5
Cdk4	Ung-/-Msh2-/-	15	110999	1.4x10-4	4.7x10-2
	Aicda-/-	2	54010	3.7x10-5
(a) Total number of mutations detected
(b) Total number of bases sequenced
(c) Mutation frequency calculated as (Number of mutations / Number of bases sequenced)
(d) Statistical comparison of the mutation frequency found in Ung-/-Msh2-/- with that of Aicda -/- control mice (one-tail Fisher test)
