# Supplementary material for: A broad atlas of somatic hypermutation allows prediction of activation-induced deaminase targets
Source: J Exp Med. 2018 Mar 5;215(3):761–71. doi: 10.1084/jem.20171738 (PMC5839764; doi:10.1084/jem.20171738)
Supplement: Tables S1-S5 (zipped Excel files) [file JEM_20171738_TS1-TS5.zip › JEM_20171738_TableS4.xlsx]

## Sheet: TableS4
TableS4.-List of genes selected for machine learning validation
			TS freq. at C/G (x10-5)(a)		WRCY TS freq. (x10-5)(b)		RGYW TS freq. (x10-5)(c)
Gene	Pol II (RPKM)	Spt5 (RPKM)	Ung-/-Msh2-/-	Aicda-/-	Ung-/-Msh2-/-	Aicda-/-	Ung-/-Msh2-/-	Aicda-/-	FDR
Apobec3	26.17	10.67	36.5471	27.6906	210.075	130.378	392.075	271.37	0.557
Aurkaip1	16.74	7.88	13.886	8.77604	75.3111	11.1272	21.5786	18.9042	4.01e-151
Ccdc17	16.1	7.46	6.28255	5.73007	13.482	11.9089	14.9108	12.1447	3.26e-09
Cd52	26.43	9.32	11.5457	5.81022	56.1528	10.1911	38.2903	8.21303	0
Cd68	40.33	20.3	7.43812	6.98063	16.2383	10.9991	13.0812	9.16582	2.58e-07
Cd69	7.76	17.26	4.64606	3.95175	11.5621	10.3473	13.1731	10.3944	7.98e-13
Clec2d	22.32	19.53	51.1118	4.39321	532.382	9.69642	257.452	7.19235	0
Coro1a	44.71	15.77	7.81804	6.47359	14.8883	11.8935	31.9489	10.1319	3.28e-30
Hist1h1c	84	69.4	60.993	8.38113	412.439	11.421	460.446	10.1039	0
Il4i1	54.63	7.14	27.2233	6.73724	135.759	15.7506	58.4112	16.9175	1.38e-08
Maz	16.97	7.76	5.99194	5.44968	14.4727	8.20833	11.6021	9.13507	0.000419
Trex1	65.81	26.68	7.0762	6.25649	15.7393	11.9422	15.1896	11.8391	1.58e-32
(a) Transition mutation frequency at C/G nucleotides calculated as (Total TS mutations in C + Total TS mutations in G) / (Total sequenced C + Total sequenced G)
(b) Transition mutation frequency at cytosines contained in WRCY hotspots calculated as (Total TS mutations in WRCY) / (Total sequenced C in WRCY)
(c) Transition mutation frequency at guanines containted in RGYW hotspots calculated as (Total TS mutations in RGYW) / (Total sequenced RGYW)
