# Supplementary material for: A broad atlas of somatic hypermutation allows prediction of activation-induced deaminase targets
Source: J Exp Med. 2018 Mar 5;215(3):761–71. doi: 10.1084/jem.20171738 (PMC5839764; doi:10.1084/jem.20171738)
Supplement: Tables S1-S5 (zipped Excel files) [file JEM_20171738_TS1-TS5.zip › JEM_20171738_TableS5.xlsx]

## Sheet: TableS5
TableS5.-Mutations found in Ung-/-Msh2-/- mice that have been identified in cohorts of human lymphoma patients.
Gene	Position	nt change	aa change	Mut. freq. (x10-4)(a)	Pathology	Reference
Btg2	1:135975497	C>A	A45T | A45E	4	DLBCL	[1]
Btg2	1:135975530	G>T	R34I	3.6	NHL	[8]
Btg2	1:135975535	G>T	E32D	14	NHL	[8]
Btg2	1:135975590	C>T	A14V	4	NHL	[8]
Gna13	11:109224379	C>T	S31F	35	DLBCL	[1]
Gna13	11:109224450	T>C	L38P	6.1	DLBCL	[8]
Gna13	11:109224554	C>G	Y89STOP	7.1	NHL	[8]
Tnfaip3	10:18731328	G>A	W85STOP	6	Hodgkin	[2]
Tnfaip3	10:18731338	A>T	K82STOP	6	FL	[3]
Tnfaip3	10:18731530	G>C	A18P	31	DLBCL	[4]
Tnfaip3	10:18731575	G>C	E3STOP	5.6	DLBCL	[4]
Pim1	17:29628092	C>T, C>G	L2F | L2V	136	FL	[1], [3], [5]
Pim1	17:29628109	C>G	N7K	555	NHL	[6]
Pim1	17:29628113	C>T	L9F	9.3	DLBCL	[7]
Pim1	17:29628117	C>G	A10T	38.8	DLBCL	[7]
Pim1	17:29628146	C>G	L20V	147	NHL	[6]
Pim1	17:29628156	C>G, C>T	T23R | T23I	35.1	FL	[3]
Pim1	17:29628160	G>C	K24N	313	FL	[3]
Pim1	17:29628162	C>G	L25V	11.6	NHL	[1]
Pim1	17:29628270	G>A, G>C	G28D | G28A	166	DLBCL, FL	[3], [6], [7]
Pim1	17:29628275	G>A	E30K	11.9	NHL	[6]
Pim1	17:29628284	C>T	P33S	970	FL	[3]
Pim1	17:29628298	G>C	Q37H	63.6	NHL	[1]
Pim1	17:29628301	C>A	Y38STOP	58.5	DLBCL	[3]
Pim1	17:29628302	C>T	Q39STOP	64.1	DLBCL, FL	[3], [7]
(a) Total net mutation frequency calculated as:
(Number of mutations / Number of bases sequenced)UngMsh2 dKO– (Number of mutations / Number of bases sequenced)AIDKO
[1] Morin et al, Nature 2011
[2] Schmidzt et al, JEM 2009
[3] Pasqualucci et al, Cell Reports 2014
[4] Compagno, Nature 2009
[5] Fabbri, JEM 2013
[6] Bruno, Oncotarget 2014
[7] Zhang, PNAS 2013
[8] International Cancer Genome Consortium (DFKZ, Germany)
